# Supplementary material for: 2-{3-Cyano-4-[2-(4-diethylamino-2-hy­droxyphenyl)ethenyl]-5,5-dimethyl-2,5-dihydrofuran-2-ylidene}malononitrile acetone 0.25-solvate
Source: Acta Crystallogr Sect E Struct Rep Online. 2012 Sep 26;68(Pt 10):o2991–2. doi: 10.1107/S1600536812039736 (PMC3470352; doi:10.1107/S1600536812039736)
Supplement: Supplementary file 1 [file e-68-o2991-sup1.cif]

##############################################################################
#                                                                            #
# This CIF contains the data in a paper accepted for publication in          #
# Acta Crystallographica Section E. It conforms to the requirements of       #
# Notes for Authors for Acta Crystallographica Section E, and has been       #
# peer reviewed under the auspices of the IUCr Commission on Journals.       #
#                                                                            #
# Full details of the Crystallographic Information File format               #
# are given in the paper "The Crystallographic Information File (CIF):       #
# a New Standard Archive File for Crystallography" by S. R. Hall, F. H.      #
# Allen and I. D. Brown [Acta Cryst. (1991), A47, 655-685].                  #
#                                                                            #
# The current version of the core CIF dictionary is obtainable from          #
# ftp://ftp.iucr.org/pub/cif_core.dic.                                       #
#                                                                            #
# Software is freely available for graphical display of the structure(s)     #
# in this CIF. For information consult the CIF software page                 #
# http://www.iucr.org/resources/cif/software.                                #
#                                                                            #
# This file may be used for bona fide research purposes within the           #
# scientific community so long as proper attribution is given to the journal # 
# article from which it was obtained.                                        #
#                                                                            #
##############################################################################
data_global
_audit_creation_method     SHELXL
_journal_date_recd_electronic     2012-08-31
_journal_date_accepted     2012-09-18
_journal_name_full     'Acta Crystallographica, Section E'
_journal_year     2012
_journal_volume     68
_journal_issue     10
_journal_page_first     o2991
_journal_page_last     o2992
_journal_paper_category     QO
_journal_paper_doi     10.1107/S1600536812039736
_journal_coeditor_code     YK2072
_publ_contact_author_name     'Gainsford, Graeme J.'
_publ_contact_author_address
;
Industrial Research Limited
PO Box 31-310
Lower Hutt
New Zealand
;
_publ_contact_author_email     g.gainsford@irl.cri.nz
_publ_contact_author_fax     '64(4)931 3142'
_publ_contact_author_phone     '64(4)931 3518'
_publ_section_title
;\
2-{3-Cyano-4-[2-(4-diethylamino-2-hydroxyphenyl)ethenyl]-5,5-dimethyl-\
2,5-dihydrofuran-2-ylidene}malononitrile acetone 0.25-solvate
;
loop_
    _publ_author_name
    _publ_author_address
    'Gainsford, Graeme J.'
;
Industrial Research Limited
PO Box 31-310
Lower Hutt
New Zealand
;
    'Ashraf, Mohamed'
;
Industrial Research Limited
PO Box 31-310
Lower Hutt
New Zealand
;
    'Kay, Andrew J.'
;
Industrial Research Limited
PO Box 31-310
Lower Hutt
New Zealand
;
data_I
_audit_creation_method     SHELXL97
_chemical_name_systematic
;
2-{3-Cyano-4-[2-(4-diethylamino-2-hydroxyphenyl)ethenyl]-5,5-dimethyl-
2,5-dihydrofuran-2-ylidene}malononitrile acetone 0.25-solvate
;
_chemical_name_common     ?
_chemical_formula_moiety     '4(C22 H22 N4 O2), C3 H6 O'
_chemical_formula_sum     'C91 H94 N16 O9'
_chemical_formula_iupac     '4C22 H22 N4 O2 , C3 H6 O'
_chemical_formula_weight     1555.82
_chemical_melting_point     ?
_symmetry_cell_setting     monoclinic
_symmetry_space_group_name_H-M     'C 2/c'
_symmetry_space_group_name_Hall     '-C 2yc'
loop_
    _symmetry_equiv_pos_as_xyz
    'x, y, z'
    '-x, y, -z+1/2'
    'x+1/2, y+1/2, z'
    '-x+1/2, y+1/2, -z+1/2'
    '-x, -y, -z'
    'x, -y, z-1/2'
    '-x+1/2, -y+1/2, -z'
    'x+1/2, -y+1/2, z-1/2'
_cell_length_a     18.6899(6)
_cell_length_b     14.4941(4)
_cell_length_c     16.7485(5)
_cell_angle_alpha     90.00
_cell_angle_beta     95.266(2)
_cell_angle_gamma     90.00
_cell_volume     4517.9(2)
_cell_formula_units_Z     2
_cell_measurement_reflns_used     9270
_cell_measurement_theta_min     2.22
_cell_measurement_theta_max     29.16
_cell_measurement_temperature     113(2)
_exptl_crystal_description     block
_exptl_crystal_colour     violet
_exptl_crystal_size_max     0.61
_exptl_crystal_size_mid     0.53
_exptl_crystal_size_min     0.33
_exptl_crystal_density_diffrn     1.144
_exptl_crystal_density_meas     ?
_exptl_crystal_density_method     'not measured'
_exptl_crystal_F_000     1648
_exptl_absorpt_coefficient_mu     0.076
_exptl_absorpt_correction_type     multi-scan
_exptl_absorpt_process_details
;
(SADABS; Blessing, 1995)
;
_exptl_absorpt_correction_T_min     0.6783
_exptl_absorpt_correction_T_max     0.7458
_diffrn_ambient_temperature     113(2)
_diffrn_radiation_type     MoK\a
_diffrn_radiation_wavelength     0.71073
_diffrn_radiation_source     'fine-focus sealed tube'
_diffrn_radiation_monochromator     graphite
_diffrn_measurement_device_type     'Bruker-Nonius APEXII CCD'
_diffrn_measurement_method     '\f and \w'
_diffrn_detector_area_resol_mean     8.333
_diffrn_reflns_number     51842
_diffrn_reflns_av_R_equivalents     0.0334
_diffrn_reflns_av_sigmaI/netI     0.0187
_diffrn_reflns_theta_min     2.44
_diffrn_reflns_theta_max     29.26
_diffrn_reflns_theta_full     29.26
_diffrn_measured_fraction_theta_max     0.988
_diffrn_measured_fraction_theta_full     0.988
_diffrn_reflns_limit_h_min     -25
_diffrn_reflns_limit_h_max     25
_diffrn_reflns_limit_k_min     -19
_diffrn_reflns_limit_k_max     19
_diffrn_reflns_limit_l_min     -22
_diffrn_reflns_limit_l_max     23
_diffrn_standards_number     0
_diffrn_standards_interval_count     ?
_diffrn_standards_interval_time     ?
_diffrn_standards_decay_%     0
_refine_special_details
;
Refinement of <i>F</i>^2^ against ALL reflections. The weighted <i>R</i>-factor
<i>wR</i> and goodness of fit <i>S</i> are based on <i>F</i>^2^, conventional
<i>R</i>-factors <i>R</i> are based on <i>F</i>, with <i>F</i> set to zero for
negative <i>F</i>^2^. The threshold expression of <i>F</i>^2^ >
\s(<i>F</i>^2^) is used only for calculating <i>R</i>-factors(gt) <i>etc</i>.
and is not relevant to the choice of reflections for refinement.
<i>R</i>-factors based on <i>F</i>^2^ are statistically about twice as large
as those based on <i>F</i>, and <i>R</i>-factors based on ALL data will be
even larger.
;
_reflns_number_total     6086
_reflns_number_gt     4957
_reflns_threshold_expression     I>2\s(I)
_refine_ls_structure_factor_coef     Fsqd
_refine_ls_matrix_type     full
_refine_ls_R_factor_all     0.0595
_refine_ls_R_factor_gt     0.0469
_refine_ls_wR_factor_gt     0.1264
_refine_ls_wR_factor_ref     0.1381
_refine_ls_goodness_of_fit_ref     1.043
_refine_ls_restrained_S_all     1.046
_refine_ls_number_reflns     6089
_refine_ls_number_parameters     289
_refine_ls_number_restraints     5
_refine_ls_hydrogen_treatment     mixed
_refine_ls_weighting_scheme     calc
_refine_ls_weighting_details
       'calc w = 1/[\s^2^(Fo^2^)+(0.0684P)^2^+3.4092P] where P=(Fo^2^+2Fc^2^)/3'
_atom_sites_solution_hydrogens     geom
_atom_sites_solution_primary     direct
_atom_sites_solution_secondary     difmap
_refine_ls_shift/su_max     0.000
_refine_ls_shift/su_mean     0.000
_refine_diff_density_max     0.441
_refine_diff_density_min     -0.339
_refine_ls_extinction_method     none
_refine_ls_extinction_coef     ?
loop_
    _atom_type_symbol
    _atom_type_description
    _atom_type_scat_dispersion_real
    _atom_type_scat_dispersion_imag
    _atom_type_scat_source
    'C' 'C' 0.0033 0.0016
                         'International Tables Vol C Tables 4.2.6.8 and 6.1.1.4'
    'H' 'H' 0.0000 0.0000
                         'International Tables Vol C Tables 4.2.6.8 and 6.1.1.4'
    'N' 'N' 0.0061 0.0033
                         'International Tables Vol C Tables 4.2.6.8 and 6.1.1.4'
    'O' 'O' 0.0106 0.0060
                         'International Tables Vol C Tables 4.2.6.8 and 6.1.1.4'
_computing_data_collection     'APEX2 (Bruker, 2005)'
_computing_cell_refinement     'SAINT (Bruker, 2005)'
_computing_data_reduction
;
SAINT and SADABS (Bruker, 2005)
;
_computing_structure_solution     'SHELXS97 (Sheldrick, 2008)'
_computing_structure_refinement     'SHELXL97 (Sheldrick, 2008)'
_computing_molecular_graphics
;
ORTEP-3 (Farrugia, 1997) and Mercury (Macrae <i>et al.</i>,
2008)
;
_computing_publication_material
;
SHELXL97 (Sheldrick, 2008) and PLATON (Spek, 2009)
;
loop_
    _atom_site_type_symbol
    _atom_site_label
    _atom_site_fract_x
    _atom_site_fract_y
    _atom_site_fract_z
    _atom_site_U_iso_or_equiv
    _atom_site_adp_type
    _atom_site_calc_flag
    _atom_site_refinement_flags
    _atom_site_occupancy
    _atom_site_symmetry_multiplicity
    _atom_site_disorder_assembly
    _atom_site_disorder_group
    O O1 0.61544(5) -0.22668(6) 0.49734(5) 0.02549(19) Uani d . 1 1 A 1
    N N1 0.74054(7) -0.33495(9) 0.63481(7) 0.0354(3) Uani d . 1 1 A 1
    N N2 0.81037(8) -0.05230(10) 0.62647(10) 0.0519(4) Uani d . 1 1 A 1
    N N4 0.28556(6) 0.21599(9) 0.17128(7) 0.0337(3) Uani d . 1 1 B 1
    N N3 0.67592(6) 0.09283(8) 0.51591(7) 0.0342(3) Uani d . 1 1 A 1
    C C1 0.72855(6) -0.26329(9) 0.60753(7) 0.0263(2) Uani d . 1 1 A 1
    C C2 0.71622(6) -0.17294(9) 0.57628(7) 0.0238(2) Uani d . 1 1 A 1
    C C3 0.76699(7) -0.10418(10) 0.60298(8) 0.0318(3) Uani d . 1 1 A 1
    C C4 0.56689(6) -0.09065(8) 0.43879(6) 0.0200(2) Uani d . 1 1 A 1
    C C5 0.62913(6) -0.07176(8) 0.48837(6) 0.0204(2) Uani d . 1 1 A 1
    C C6 0.65688(6) -0.15572(8) 0.52307(6) 0.0211(2) Uani d . 1 1 A 1
    C C7 0.55438(6) -0.19392(8) 0.44206(7) 0.0216(2) Uani d . 1 1 A 1
    C C8 0.56100(7) -0.24283(9) 0.36256(7) 0.0285(3) Uani d . 1 1 A 1
    H H8A 0.5624 -0.3097 0.3713 0.043 Uiso calc R 1 1 A 1
    H H8B 0.6053 -0.2231 0.3405 0.043 Uiso calc R 1 1 A 1
    H H8C 0.5196 -0.2272 0.3248 0.043 Uiso calc R 1 1 A 1
    C C9 0.48701(7) -0.22100(9) 0.48084(8) 0.0286(3) Uani d . 1 1 A 1
    H H9A 0.4870 -0.1905 0.5331 0.043 Uiso calc R 1 1 A 1
    H H9B 0.4862 -0.2881 0.4882 0.043 Uiso calc R 1 1 A 1
    H H9C 0.4445 -0.2019 0.4463 0.043 Uiso calc R 1 1 A 1
    C C10 0.65681(6) 0.01838(8) 0.50443(7) 0.0237(2) Uani d . 1 1 A 1
    C C11 0.52475(6) -0.02424(8) 0.39539(6) 0.0215(2) Uani d . 1 1 A 1
    H H11 0.5409 0.0379 0.3989 0.026 Uiso calc R 1 1 A 1
    C C12 0.46183(6) -0.04148(8) 0.34801(6) 0.0206(2) Uani d . 1 1 A 1
    H H12 0.4463 -0.1038 0.3441 0.025 Uiso calc R 1 1 A 1
    C C13 0.41816(6) 0.02472(8) 0.30455(6) 0.0198(2) Uani d . 1 1 A 1
    C C14 0.35532(6) -0.00359(8) 0.25653(7) 0.0229(2) Uani d D 1 1 A 1
    H H14 0.3431 -0.0672 0.2544 0.027 Uiso calc PR 0.081(2) 1 C 1
    O O2A 0.34030(5) -0.09416(7) 0.25497(6) 0.0295(3) Uani d P 0.919(2) 1 C 2
    H H2A 0.3035(10) -0.1063(13) 0.2199(11) 0.035 Uiso d PD 0.919(2) 1 C 2
    C C15 0.31146(6) 0.05859(9) 0.21287(7) 0.0273(3) Uani d . 1 1 . .
    H H15 0.2696 0.0371 0.1820 0.033 Uiso calc RD 1 1 A 1
    C C16 0.32793(7) 0.15364(9) 0.21348(7) 0.0268(3) Uani d . 1 1 B .
    C C17 0.39137(7) 0.18304(9) 0.26073(7) 0.0270(2) Uani d . 1 1 . .
    H H17 0.4044 0.2464 0.2620 0.032 Uiso calc RD 1 1 A .
    C C18 0.43327(6) 0.12048(8) 0.30389(7) 0.0230(2) Uani d D 1 1 A .
    H H18 0.4748 0.1422 0.3352 0.028 Uiso calc PR 0.919(2) 1 C 1
    O O2B 0.4814(5) 0.1629(7) 0.3528(6) 0.0295(3) Uani d PD 0.081(2) 1 A 2
    H H2B 0.5066(16) 0.203(3) 0.333(3) 0.035 Uiso d PD 0.081(2) 1 C 2
    C C19 0.22046(8) 0.18697(11) 0.12259(8) 0.0385(3) Uani d . 1 1 . .
    H H19A 0.2297 0.1275 0.0963 0.046 Uiso calc R 1 1 B 1
    H H19B 0.2085 0.2333 0.0800 0.046 Uiso calc R 1 1 B 1
    C C20 0.15686(8) 0.17596(13) 0.17183(11) 0.0464(4) Uani d . 1 1 B .
    H H20A 0.1459 0.2354 0.1958 0.070 Uiso calc R 1 1 . .
    H H20B 0.1685 0.1306 0.2144 0.070 Uiso calc R 1 1 . .
    H H20C 0.1150 0.1548 0.1371 0.070 Uiso calc R 1 1 . .
    C C21 0.30658(8) 0.31313(10) 0.16457(9) 0.0357(3) Uani d . 1 1 . .
    H H21A 0.3280 0.3353 0.2174 0.043 Uiso calc R 1 1 B 1
    H H21B 0.2634 0.3508 0.1490 0.043 Uiso calc R 1 1 B 1
    C C22 0.36029(10) 0.32545(13) 0.10298(10) 0.0483(4) Uani d . 1 1 B .
    H H22A 0.3407 0.2992 0.0517 0.072 Uiso calc R 1 1 . .
    H H22B 0.4052 0.2938 0.1213 0.072 Uiso calc R 1 1 . .
    H H22C 0.3698 0.3913 0.0962 0.072 Uiso calc R 1 1 . .
    O O3 0.4975(9) 0.3578(3) 0.2641(9) 0.086(2) Uani d P 0.25 1 . .
    C C23 0.5000 0.5166(6) 0.2500 0.105(3) Uani d SPD 0.50 2 . .
    H H23A 0.5191 0.5035 0.1986 0.158 Uiso calc PR 0.25 1 . .
    H H23B 0.5359 0.5507 0.2847 0.158 Uiso calc PR 0.25 1 . .
    H H23C 0.4562 0.5537 0.2408 0.158 Uiso calc PR 0.25 1 . .
    C C24 0.4839(5) 0.4325(6) 0.2875(7) 0.086(2) Uani d PD 0.25 1 . .
    C C25 0.4474(5) 0.4443(6) 0.3616(8) 0.086(2) Uani d PD 0.25 1 . .
    H H25A 0.4438 0.3845 0.3882 0.129 Uiso calc PR 0.25 1 . .
    H H25B 0.3991 0.4693 0.3480 0.129 Uiso calc PR 0.25 1 . .
    H H25C 0.4751 0.4871 0.3977 0.129 Uiso calc PR 0.25 1 . .
loop_
    _atom_site_aniso_label
    _atom_site_aniso_U_11
    _atom_site_aniso_U_22
    _atom_site_aniso_U_33
    _atom_site_aniso_U_12
    _atom_site_aniso_U_13
    _atom_site_aniso_U_23
    O1 0.0254(4) 0.0211(4) 0.0284(4) 0.0027(3) -0.0068(3) 0.0028(3)
    N1 0.0359(6) 0.0361(6) 0.0331(6) 0.0097(5) -0.0033(5) 0.0076(5)
    N2 0.0411(7) 0.0437(8) 0.0659(9) -0.0064(6) -0.0213(7) 0.0056(7)
    N4 0.0316(6) 0.0376(6) 0.0307(5) 0.0118(5) -0.0044(4) 0.0062(5)
    N3 0.0336(6) 0.0286(6) 0.0386(6) -0.0030(5) -0.0059(5) -0.0012(5)
    C1 0.0230(5) 0.0330(6) 0.0222(5) 0.0067(5) -0.0020(4) 0.0023(5)
    C2 0.0210(5) 0.0278(6) 0.0219(5) 0.0045(4) -0.0020(4) 0.0028(4)
    C3 0.0266(6) 0.0335(7) 0.0335(6) 0.0049(5) -0.0076(5) 0.0047(5)
    C4 0.0189(5) 0.0216(5) 0.0191(5) 0.0020(4) -0.0009(4) 0.0001(4)
    C5 0.0185(5) 0.0218(5) 0.0202(5) 0.0024(4) -0.0021(4) 0.0008(4)
    C6 0.0201(5) 0.0231(5) 0.0200(5) 0.0033(4) 0.0003(4) 0.0008(4)
    C7 0.0200(5) 0.0212(5) 0.0226(5) 0.0021(4) -0.0042(4) 0.0009(4)
    C8 0.0305(6) 0.0272(6) 0.0270(6) 0.0031(5) -0.0021(5) -0.0051(5)
    C9 0.0260(6) 0.0282(6) 0.0315(6) -0.0025(5) 0.0020(5) 0.0026(5)
    C10 0.0203(5) 0.0267(6) 0.0230(5) 0.0024(4) -0.0033(4) 0.0012(4)
    C11 0.0210(5) 0.0215(5) 0.0212(5) 0.0022(4) -0.0020(4) 0.0008(4)
    C12 0.0204(5) 0.0218(5) 0.0191(5) 0.0021(4) -0.0010(4) 0.0006(4)
    C13 0.0179(5) 0.0234(5) 0.0177(5) 0.0030(4) -0.0011(4) -0.0005(4)
    C14 0.0206(5) 0.0259(6) 0.0216(5) 0.0020(4) -0.0018(4) -0.0032(4)
    O2A 0.0274(5) 0.0231(5) 0.0354(5) -0.0005(4) -0.0115(4) -0.0025(4)
    C15 0.0207(5) 0.0362(7) 0.0235(5) 0.0049(5) -0.0051(4) -0.0025(5)
    C16 0.0254(6) 0.0329(6) 0.0218(5) 0.0095(5) -0.0001(4) 0.0028(4)
    C17 0.0287(6) 0.0252(6) 0.0266(6) 0.0036(5) 0.0005(5) 0.0030(4)
    C18 0.0225(5) 0.0257(6) 0.0200(5) 0.0005(4) -0.0021(4) 0.0003(4)
    O2B 0.0274(5) 0.0231(5) 0.0354(5) -0.0005(4) -0.0115(4) -0.0025(4)
    C19 0.0359(7) 0.0457(8) 0.0311(6) 0.0147(6) -0.0121(5) 0.0016(6)
    C20 0.0317(7) 0.0537(10) 0.0517(9) 0.0122(7) -0.0083(6) -0.0029(7)
    C21 0.0402(7) 0.0335(7) 0.0332(6) 0.0157(6) 0.0025(6) 0.0065(5)
    C22 0.0616(11) 0.0467(9) 0.0381(8) 0.0144(8) 0.0131(7) 0.0114(7)
    O3 0.057(3) 0.0470(19) 0.148(7) 0.013(2) -0.023(4) -0.023(3)
    C23 0.120(7) 0.066(5) 0.131(8) 0.000 0.016(6) 0.000
    C24 0.057(3) 0.0470(19) 0.148(7) 0.013(2) -0.023(4) -0.023(3)
    C25 0.057(3) 0.0470(19) 0.148(7) 0.013(2) -0.023(4) -0.023(3)
_geom_special_details
;
All e.s.d.'s (except the e.s.d. in the dihedral angle between two l.s. planes)
are estimated using the full covariance matrix. The cell e.s.d.'s are taken
into account individually in the estimation of e.s.d.'s in distances, angles
and torsion angles; correlations between e.s.d.'s in cell parameters are only
used when they are defined by crystal symmetry. An approximate (isotropic)
treatment of cell e.s.d.'s is used for estimating e.s.d.'s involving l.s.
planes.
;
loop_
    _geom_bond_atom_site_label_1
    _geom_bond_atom_site_label_2
    _geom_bond_site_symmetry_2
    _geom_bond_distance
    _geom_bond_publ_flag
    O1 C6 . 1.3351(14) ?
    O1 C7 . 1.4802(13) ?
    N1 C1 . 1.1484(17) ?
    N2 C3 . 1.1485(19) ?
    N4 C16 . 1.3567(15) ?
    N4 C19 . 1.4630(18) ?
    N4 C21 . 1.469(2) ?
    N3 C10 . 1.1473(17) ?
    C1 C2 . 1.4212(17) ?
    C2 C6 . 1.3803(15) ?
    C2 C3 . 1.4198(18) ?
    C4 C5 . 1.3929(15) ?
    C4 C11 . 1.4037(15) ?
    C4 C7 . 1.5167(16) ?
    C5 C10 . 1.4218(16) ?
    C5 C6 . 1.4256(15) ?
    C7 C9 . 1.5203(17) ?
    C7 C8 . 1.5235(16) ?
    C8 H8A . 0.9800 ?
    C8 H8B . 0.9800 ?
    C8 H8C . 0.9800 ?
    C9 H9A . 0.9800 ?
    C9 H9B . 0.9800 ?
    C9 H9C . 0.9800 ?
    C11 C12 . 1.3798(15) ?
    C11 H11 . 0.9500 ?
    C12 C13 . 1.4169(15) ?
    C12 H12 . 0.9500 ?
    C13 C18 . 1.4166(16) ?
    C13 C14 . 1.4216(15) ?
    C14 C15 . 1.3816(16) ?
    C14 H14 . 0.9500 ?
    C14 O2A . 1.3422(15) ?
    O2A H2A . 0.88(2) ?
    C15 C16 . 1.4116(19) ?
    C15 H15 . 0.9500 ?
    C16 C17 . 1.4286(18) ?
    C17 C18 . 1.3617(16) ?
    C17 H17 . 0.9500 ?
    C18 O2B . 1.313(5) ?
    C18 H18 . 0.9500 ?
    O2B H2B . 0.840(10) ?
    C19 C20 . 1.516(2) ?
    C19 H19A . 0.9900 ?
    C19 H19B . 0.9900 ?
    C20 H20A . 0.9800 ?
    C20 H20B . 0.9800 ?
    C20 H20C . 0.9800 ?
    C21 C22 . 1.514(2) ?
    C21 H21A . 0.9900 ?
    C21 H21B . 0.9900 ?
    C22 H22A . 0.9800 ?
    C22 H22B . 0.9800 ?
    C22 H22C . 0.9800 ?
    O3 C24 . 1.187(11) ?
    C23 C24 . 1.416(10) ?
    C23 H23A . 0.9800 ?
    C23 H23B . 0.9800 ?
    C23 H23C . 0.9800 ?
    C24 C24 2_655 1.44(2) ?
    C24 O3 2_655 1.447(14) ?
    C24 C25 . 1.480(12) ?
    C25 H25A . 0.9800 ?
    C25 H25B . 0.9800 ?
    C25 H25C . 0.9800 ?
loop_
    _geom_angle_atom_site_label_1
    _geom_angle_atom_site_label_2
    _geom_angle_atom_site_label_3
    _geom_angle_site_symmetry_1
    _geom_angle_site_symmetry_3
    _geom_angle
    _geom_angle_publ_flag
    C6 O1 C7 . . 110.24(8) ?
    C16 N4 C19 . . 120.99(12) ?
    C16 N4 C21 . . 122.06(12) ?
    C19 N4 C21 . . 116.58(11) ?
    N1 C1 C2 . . 177.39(14) ?
    C6 C2 C3 . . 123.41(11) ?
    C6 C2 C1 . . 119.87(11) ?
    C3 C2 C1 . . 116.72(10) ?
    N2 C3 C2 . . 176.28(15) ?
    C5 C4 C11 . . 124.90(11) ?
    C5 C4 C7 . . 107.19(9) ?
    C11 C4 C7 . . 127.91(10) ?
    C4 C5 C10 . . 124.25(10) ?
    C4 C5 C6 . . 109.15(10) ?
    C10 C5 C6 . . 126.50(10) ?
    O1 C6 C2 . . 118.49(10) ?
    O1 C6 C5 . . 110.33(9) ?
    C2 C6 C5 . . 131.18(11) ?
    O1 C7 C4 . . 103.09(8) ?
    O1 C7 C9 . . 105.73(9) ?
    C4 C7 C9 . . 114.00(10) ?
    O1 C7 C8 . . 106.11(9) ?
    C4 C7 C8 . . 113.73(10) ?
    C9 C7 C8 . . 112.97(10) ?
    N3 C10 C5 . . 176.62(13) ?
    C12 C11 C4 . . 125.57(11) ?
    C12 C11 H11 . . 117.2 ?
    C4 C11 H11 . . 117.2 ?
    C11 C12 C13 . . 126.38(11) ?
    C11 C12 H12 . . 116.8 ?
    C13 C12 H12 . . 116.8 ?
    C18 C13 C12 . . 124.17(10) ?
    C18 C13 C14 . . 115.68(10) ?
    C12 C13 C14 . . 120.15(10) ?
    O2A C14 C13 . . 116.99(10) ?
    O2A C14 C15 . . 120.99(11) ?
    C14 O2A H2A . . 111.0(12) ?
    C15 C14 C13 . . 122.04(11) ?
    C15 C14 H14 . . 119.0 ?
    C13 C14 H14 . . 119.0 ?
    C14 C15 C16 . . 120.95(11) ?
    C14 C15 H15 . . 119.5 ?
    C16 C15 H15 . . 119.5 ?
    N4 C16 C15 . . 121.99(12) ?
    N4 C16 C17 . . 120.33(12) ?
    C15 C16 C17 . . 117.68(11) ?
    C18 C17 C16 . . 120.20(12) ?
    C18 C17 H17 . . 119.9 ?
    C16 C17 H17 . . 119.9 ?
    O2B C18 C17 . . 110.3(5) ?
    O2B C18 C13 . . 125.4(5) ?
    C17 C18 C13 . . 123.45(11) ?
    C17 C18 H18 . . 118.3 ?
    C13 C18 H18 . . 118.3 ?
    C18 O2B H2B . . 117(3) ?
    N4 C19 C20 . . 112.37(12) ?
    N4 C19 H19A . . 109.1 ?
    C20 C19 H19A . . 109.1 ?
    N4 C19 H19B . . 109.1 ?
    C20 C19 H19B . . 109.1 ?
    H19A C19 H19B . . 107.9 ?
    C19 C20 H20A . . 109.5 ?
    C19 C20 H20B . . 109.5 ?
    H20A C20 H20B . . 109.5 ?
    C19 C20 H20C . . 109.5 ?
    H20A C20 H20C . . 109.5 ?
    H20B C20 H20C . . 109.5 ?
    N4 C21 C22 . . 111.34(12) ?
    N4 C21 H21A . . 109.4 ?
    C22 C21 H21A . . 109.4 ?
    N4 C21 H21B . . 109.4 ?
    C22 C21 H21B . . 109.4 ?
    H21A C21 H21B . . 108.0 ?
    C21 C22 H22A . . 109.5 ?
    C21 C22 H22B . . 109.5 ?
    H22A C22 H22B . . 109.5 ?
    C21 C22 H22C . . 109.5 ?
    H22A C22 H22C . . 109.5 ?
    H22B C22 H22C . . 109.5 ?
    C24 C23 H23A . . 109.5 ?
    C24 C23 H23B . . 109.5 ?
    H23A C23 H23B . . 109.5 ?
    C24 C23 H23C . . 109.5 ?
    H23A C23 H23C . . 109.5 ?
    H23B C23 H23C . . 109.5 ?
    O3 C24 C23 . . 125.3(11) ?
    C23 C24 O3 . 2_655 107.9(8) ?
    O3 C24 C25 . . 120.8(11) ?
    C23 C24 C25 . . 113.9(7) ?
    O3 C24 C25 2_655 . 137.9(8) ?
    C24 C25 H25A . . 109.5 ?
    C24 C25 H25B . . 109.5 ?
    H25A C25 H25B . . 109.5 ?
    C24 C25 H25C . . 109.5 ?
    H25A C25 H25C . . 109.5 ?
    H25B C25 H25C . . 109.5 ?
loop_
    _geom_torsion_atom_site_label_1
    _geom_torsion_atom_site_label_2
    _geom_torsion_atom_site_label_3
    _geom_torsion_atom_site_label_4
    _geom_torsion_site_symmetry_1
    _geom_torsion_site_symmetry_2
    _geom_torsion_site_symmetry_3
    _geom_torsion_site_symmetry_4
    _geom_torsion
    _geom_torsion_publ_flag
    C11 C4 C5 C10 . . . . 2.82(18) ?
    C7 C4 C5 C10 . . . . -176.69(11) ?
    C11 C4 C5 C6 . . . . 179.34(10) ?
    C7 C4 C5 C6 . . . . -0.17(13) ?
    C7 O1 C6 C2 . . . . 179.11(10) ?
    C7 O1 C6 C5 . . . . -0.50(13) ?
    C3 C2 C6 O1 . . . . 175.13(11) ?
    C1 C2 C6 O1 . . . . -5.26(17) ?
    C3 C2 C6 C5 . . . . -5.4(2) ?
    C1 C2 C6 C5 . . . . 174.26(12) ?
    C4 C5 C6 O1 . . . . 0.42(13) ?
    C10 C5 C6 O1 . . . . 176.85(11) ?
    C4 C5 C6 C2 . . . . -179.12(12) ?
    C10 C5 C6 C2 . . . . -2.7(2) ?
    C6 O1 C7 C4 . . . . 0.37(12) ?
    C6 O1 C7 C9 . . . . -119.59(10) ?
    C6 O1 C7 C8 . . . . 120.19(10) ?
    C5 C4 C7 O1 . . . . -0.10(12) ?
    C11 C4 C7 O1 . . . . -179.60(11) ?
    C5 C4 C7 C9 . . . . 113.99(11) ?
    C11 C4 C7 C9 . . . . -65.50(15) ?
    C5 C4 C7 C8 . . . . -114.53(11) ?
    C11 C4 C7 C8 . . . . 65.98(15) ?
    C5 C4 C11 C12 . . . . -177.89(11) ?
    C7 C4 C11 C12 . . . . 1.52(19) ?
    C4 C11 C12 C13 . . . . 179.20(11) ?
    C11 C12 C13 C18 . . . . -0.24(19) ?
    C11 C12 C13 C14 . . . . 178.55(11) ?
    C18 C13 C14 C15 . . . . -0.75(17) ?
    C12 C13 C14 C15 . . . . -179.65(11) ?
    C13 C14 C15 C16 . . . . 0.76(18) ?
    C19 N4 C16 C15 . . . . -0.26(19) ?
    C21 N4 C16 C15 . . . . -173.06(12) ?
    C19 N4 C16 C17 . . . . 179.96(12) ?
    C21 N4 C16 C17 . . . . 7.15(19) ?
    C14 C15 C16 N4 . . . . -179.80(12) ?
    C14 C15 C16 C17 . . . . -0.02(18) ?
    N4 C16 C17 C18 . . . . 179.09(12) ?
    C15 C16 C17 C18 . . . . -0.70(18) ?
    C16 C17 C18 O2B . . . . -169.5(6) ?
    C16 C17 C18 C13 . . . . 0.70(19) ?
    C12 C13 C18 O2B . . . . -12.4(7) ?
    C14 C13 C18 O2B . . . . 168.7(7) ?
    C12 C13 C18 C17 . . . . 178.87(11) ?
    C14 C13 C18 C17 . . . . 0.02(17) ?
    C16 N4 C19 C20 . . . . 82.75(17) ?
    C21 N4 C19 C20 . . . . -104.06(15) ?
    C16 N4 C21 C22 . . . . 78.93(17) ?
    C19 N4 C21 C22 . . . . -94.18(15) ?
loop_
    _geom_hbond_atom_site_label_D
    _geom_hbond_atom_site_label_H
    _geom_hbond_atom_site_label_A
    _geom_hbond_site_symmetry_A
    _geom_hbond_distance_DH
    _geom_hbond_distance_HA
    _geom_hbond_distance_DA
    _geom_hbond_angle_DHA
    _geom_hbond_publ_flag
    O2A H2OA N1 8_445 0.880(18) 1.958(19) 2.8095(16) 162.4(18) yes
    C17 H17 O3 . 0.95 2.37 3.213(13) 148 yes
    C17 H17 O3 2_655 0.95 2.51 3.324(13) 144 yes
_iucr_refine_instructions_details
;
TITL MAOH in C2/c      Rotamer C12-C13 model + YK H2B DFIX-es
CELL 0.71073  18.6899  14.4941  16.7485  90.000  95.266  90.000
ZERR    2.00   0.0006   0.0004   0.0005   0.000   0.002   0.000
LATT  7
SYMM -X, Y, 0.5-Z
SFAC C H N O
UNIT 182 188 32 18
LIST  4
L.S.  15
BOND $H
FMAP 2
PLAN 20
aCTA
hTAB
CONF
Temp -160
reM CONSEQUENT omitS
OMIT     1   1   0
OMIT     1   1   1
OMIT    -1   1   1
OMIT     4   0   2
OMIT    -1   3   1
OMIT     3   1   2
OMIT     3   1   1
OMIT     5   3   3
OMIT    -5   5   1
OMIT     4   0   0
OMIT     1   3   1
OMIT     0   2   0
OMIT     1   7   1
OMIT     2   4   7
OMIT    10   0   4
OMIT     4   4   0
rem      2   2   1       1852.85       2934.87       5.40       0.091       5.32
rem      3   3   8         65.65          9.43       5.24       0.005       1.79
rem      2   8   1        392.49        202.04       5.15       0.024       1.77
omit   2 2 1
omit 3 3 8
omit   2 8 1
rem
rem   8% rotamer approximation restraints
REM    SADI  C15 O2A C18 O2B this causes grief, since C18 is not close enough to
rem        its rotamer position (C15')
EADP O2A O2B
rem   restrain 8% C-OH to reasonable value (ie C15-O2a)
DFIX  C18 O2B 1.34 0.005
DFIX  O2B H2B  0.84  0.01
rem    ensure antibumping  of adjacent atoms OK
SADI   C18 H2B C14 H2A
SADI   H15 H2A H17 H2B
rem     remove FIXED interaction non-bond distances
rem DFIX  C17 H2B  2.25  0.01
rem DFIX  C18 H2B  1.70  0.01
rem
rem    restraints on partial acetone atoms
eqiv $1 -x+1, y, -z+1/2
FREE O3 O3_$1
FREE O3 C24_$1
FREE C23 C24_$1
eadp C24 c25 O3
SADI C24 C23 C25 C24
WGHT    0.068400    3.409200
FVAR       0.05245   0.91947
PART 1
O1    4    0.615437   -0.226683    0.497337    11.00000    0.02535    0.02105 =
         0.02835    0.00277   -0.00681    0.00268
N1    3    0.740542   -0.334949    0.634809    11.00000    0.03590    0.03613 =
         0.03306    0.00764   -0.00334    0.00968
N2    3    0.810369   -0.052303    0.626473    11.00000    0.04115    0.04373 =
         0.06590    0.00562   -0.02126   -0.00637
N4    3    0.285557    0.215987    0.171284    11.00000    0.03155    0.03763 =
         0.03070    0.00620   -0.00441    0.01180
N3    3    0.675921    0.092832    0.515912    11.00000    0.03363    0.02862 =
         0.03857   -0.00116   -0.00590   -0.00300
C1    1    0.728550   -0.263292    0.607532    11.00000    0.02303    0.03297 =
         0.02216    0.00231   -0.00204    0.00665
C2    1    0.716217   -0.172942    0.576285    11.00000    0.02099    0.02784 =
         0.02192    0.00284   -0.00198    0.00455
C3    1    0.766988   -0.104182    0.602985    11.00000    0.02660    0.03345 =
         0.03347    0.00475   -0.00761    0.00489
C4    1    0.566892   -0.090652    0.438792    11.00000    0.01888    0.02161 =
         0.01911    0.00006   -0.00094    0.00203
C5    1    0.629126   -0.071763    0.488368    11.00000    0.01853    0.02180 =
         0.02018    0.00082   -0.00213    0.00244
C6    1    0.656883   -0.155717    0.523067    11.00000    0.02007    0.02305 =
         0.02001    0.00076    0.00027    0.00327
C7    1    0.554376   -0.193921    0.442060    11.00000    0.02003    0.02118 =
         0.02259    0.00095   -0.00422    0.00206
C8    1    0.561004   -0.242826    0.362561    11.00000    0.03046    0.02725 =
         0.02703   -0.00514   -0.00211    0.00314
AFIX 137
H8A   2    0.562407   -0.309688    0.371263    11.00000   -1.50000
H8B   2    0.605288   -0.223056    0.340459    11.00000   -1.50000
H8C   2    0.519582   -0.227192    0.324822    11.00000   -1.50000
AFIX   0
C9    1    0.487008   -0.221002    0.480840    11.00000    0.02601    0.02822 =
         0.03147    0.00260    0.00197   -0.00253
AFIX 137
H9A   2    0.486985   -0.190544    0.533077    11.00000   -1.50000
H9B   2    0.486156   -0.288059    0.488186    11.00000   -1.50000
H9C   2    0.444458   -0.201860    0.446254    11.00000   -1.50000
AFIX   0
C10   1    0.656805    0.018383    0.504430    11.00000    0.02027    0.02671 =
         0.02300    0.00121   -0.00331    0.00237
C11   1    0.524752   -0.024237    0.395388    11.00000    0.02096    0.02148 =
         0.02119    0.00076   -0.00201    0.00225
AFIX  43
H11   2    0.540936    0.037888    0.398937    11.00000   -1.20000
AFIX   0
C12   1    0.461831   -0.041480    0.348007    11.00000    0.02039    0.02176 =
         0.01910    0.00056   -0.00105    0.00210
AFIX  43
H12   2    0.446267   -0.103847    0.344144    11.00000   -1.20000
AFIX   0
C13   1    0.418159    0.024718    0.304550    11.00000    0.01792    0.02340 =
         0.01769   -0.00052   -0.00112    0.00303
C14   1    0.355325   -0.003587    0.256531    11.00000    0.02062    0.02587 =
         0.02156   -0.00321   -0.00178    0.00195
PART 1
AFIX  43
H14   2    0.343120   -0.067222    0.254395   -21.00000   -1.20000
AFIX   0
PART 2
O2A   4    0.340299   -0.094159    0.254973    21.00000    0.02736    0.02309 =
         0.03536   -0.00245   -0.01148   -0.00047
H2A   2    0.303506   -0.106268    0.219887    21.00000   -1.20000
PART 0
C15   1    0.311457    0.058587    0.212872    11.00000    0.02073    0.03620 =
         0.02354   -0.00253   -0.00514    0.00495
AFIX  43
H15   2    0.269601    0.037053    0.181998    11.00000   -1.20000
AFIX   0
C16   1    0.327935    0.153643    0.213480    11.00000    0.02537    0.03287 =
         0.02177    0.00276   -0.00006    0.00952
C17   1    0.391368    0.183040    0.260726    11.00000    0.02866    0.02524 =
         0.02662    0.00296    0.00053    0.00358
AFIX  43
H17   2    0.404356    0.246427    0.262032    11.00000   -1.20000
AFIX   0
C18   1    0.433270    0.120478    0.303891    11.00000    0.02246    0.02569 =
         0.02004    0.00034   -0.00211    0.00049
PART 1
AFIX  43
H18   2    0.474821    0.142191    0.335211    21.00000   -1.20000
AFIX   0
PART 2
O2B   4    0.481385    0.162905    0.352818   -21.00000    0.02736    0.02309 =
         0.03536   -0.00245   -0.01148   -0.00047
H2B   2    0.506641    0.203201    0.332781   -21.00000   -1.20000
PART 0
C19   1    0.220458    0.186971    0.122589    11.00000    0.03587    0.04569 =
         0.03114    0.00157   -0.01212    0.01467
AFIX  23
H19A  2    0.229711    0.127511    0.096325    11.00000   -1.20000
H19B  2    0.208536    0.233268    0.079976    11.00000   -1.20000
AFIX   0
C20   1    0.156856    0.175957    0.171827    11.00000    0.03173    0.05366 =
         0.05170   -0.00293   -0.00826    0.01219
AFIX 137
H20A  2    0.145934    0.235414    0.195788    11.00000   -1.50000
H20B  2    0.168517    0.130554    0.214398    11.00000   -1.50000
H20C  2    0.115004    0.154784    0.137123    11.00000   -1.50000
AFIX   0
C21   1    0.306582    0.313130    0.164568    11.00000    0.04019    0.03355 =
         0.03320    0.00653    0.00248    0.01568
AFIX  23
H21A  2    0.327973    0.335290    0.217368    11.00000   -1.20000
H21B  2    0.263364    0.350820    0.149014    11.00000   -1.20000
AFIX   0
C22   1    0.360294    0.325452    0.102982    11.00000    0.06155    0.04671 =
         0.03810    0.01142    0.01311    0.01436
AFIX 137
H22A  2    0.340657    0.299208    0.051658    11.00000   -1.50000
H22B  2    0.405155    0.293786    0.121281    11.00000   -1.50000
H22C  2    0.369828    0.391334    0.096156    11.00000   -1.50000
AFIX   0
rem disordered acetone fix at 0.25 occupancy
O3    4    0.497540    0.357762    0.264083    10.25000    0.05690    0.04701 =
         0.14800   -0.02321   -0.02286    0.01286
rem O10A  4  0.4963  0.3513  0.2769  0.15  10.10 rem O10B  4  0.5025  0.3619  0.
C23   1    0.500000    0.516566    0.250000    10.25000    0.11957    0.06578 =
         0.13057    0.00000    0.01616    0.00000
AFIX 137
H23A  2    0.519103    0.503549    0.198607    10.25000   -1.50000
H23B  2    0.535883    0.550677    0.284699    10.25000   -1.50000
H23C  2    0.456186    0.553665    0.240753    10.25000   -1.50000
AFIX   0
C24   1    0.483852    0.432464    0.287493    10.25000    0.05690    0.04701 =
         0.14800   -0.02321   -0.02286    0.01286
C25   1    0.447368    0.444332    0.361597    10.25000    0.05690    0.04701 =
         0.14800   -0.02321   -0.02286    0.01286
AFIX 137
H25A  2    0.443834    0.384478    0.388166    10.25000   -1.50000
H25B  2    0.399054    0.469285    0.347979    10.25000   -1.50000
H25C  2    0.475056    0.487093    0.397716    10.25000   -1.50000
rem    BIND C18 O2B   for H on O2b
HKLF 4
REM  MAOH in C2/c      Rotamer C12-C13 model + YK H2B DFIX-es
REM R1 =  0.0469 for   4960 Fo > 4sig(Fo)  and  0.0595 for all   6089 data
REM    289 parameters refined using      5 restraints
END
WGHT      0.0681      3.4193
REM Highest difference peak  0.441,  deepest hole -0.339,  1-sigma level  0.045
Q1    1   0.3583  0.1625  0.2440  11.00000  0.05    0.44
Q2    1   0.5993 -0.0780  0.4627  11.00000  0.05    0.37
Q3    1   0.2017  0.1339  0.1162  11.00000  0.05    0.36
Q4    1   0.4395 -0.0052  0.3282  11.00000  0.05    0.35
Q5    1   0.3815  0.0153  0.2873  11.00000  0.05    0.35
Q6    1   0.2727  0.2778  0.1537  11.00000  0.05    0.34
Q7    1   0.5600 -0.1392  0.4372  11.00000  0.05    0.34
Q8    1   0.6884 -0.1648  0.5498  11.00000  0.05    0.34
Q9    1   0.2593  0.1741  0.1535  11.00000  0.05    0.32
Q10   1   0.6493 -0.1120  0.5020  11.00000  0.05    0.31
Q11   1   0.5415 -0.0594  0.4227  11.00000  0.05    0.29
Q12   1   0.5192 -0.2075  0.4607  11.00000  0.05    0.29
Q13   1   0.4094  0.1464  0.2766  11.00000  0.05    0.27
Q14   1   0.4173  0.0713  0.3115  11.00000  0.05    0.27
Q15   1   0.4621  0.1534  0.3429  11.00000  0.05    0.26
Q16   1   0.4818  0.3402  0.3029  11.00000  0.05    0.25
Q17   1   0.4861 -0.0292  0.3776  11.00000  0.05    0.25
Q18   1   0.3431  0.0299  0.2233  11.00000  0.05    0.25
Q19   1   0.3105  0.1119  0.2120  11.00000  0.05    0.25
Q20   1   0.6460 -0.0261  0.4917  11.00000  0.05    0.24
;
