# Supplementary material for: 2-{3-Cyano-4-[2-(4-diethylamino-2-hy­droxyphenyl)ethenyl]-5,5-dimethyl-2,5-dihydrofuran-2-ylidene}malononitrile acetone 0.25-solvate
Source: Acta Crystallogr Sect E Struct Rep Online. 2012 Sep 26;68(Pt 10):o2991–2. doi: 10.1107/S1600536812039736 (PMC3470352; doi:10.1107/S1600536812039736)
Supplement: Supplementary file 2 [file e-68-o2991-Isup2.hkl]

# 
# h,k,l, Fc-squared, Fo-squared, sigma(Fo-squared) and status flag 
# 
data_I
_shelx_title ' MAOH in C2/c; Rotamer C12-C13 model; + YK H2B DFIX-es' 
_shelx_refln_list_code          4 
_shelx_F_calc_maximum      593.79 
_exptl_crystal_F_000      1648.00 
_reflns_d_resolution_high  0.7272 
 
loop_ 
 _symmetry_equiv_pos_as_xyz 
 'x, y, z' 
 '-x, y, -z+1/2' 
 'x+1/2, y+1/2, z' 
 '-x+1/2, y+1/2, -z+1/2' 
 '-x, -y, -z' 
 'x, -y, z-1/2' 
 '-x+1/2, -y+1/2, -z' 
 'x+1/2, -y+1/2, z-1/2' 
 
_cell_length_a    18.6899 
_cell_length_b    14.4941 
_cell_length_c    16.7485 
_cell_angle_alpha  90.000 
_cell_angle_beta   95.266 
_cell_angle_gamma  90.000 
 
_shelx_F_squared_multiplier     1.000 
 
loop_ 
 _refln_index_h 
 _refln_index_k 
 _refln_index_l 
 _refln_F_squared_calc 
 _refln_F_squared_meas 
 _refln_F_squared_sigma 
 _refln_observed_status 
   6   0   0    12188.62    12315.30    137.86 o 
   8   0   0     2452.04     2202.06     26.44 o 
  10   0   0     5346.16     5549.46     63.38 o 
  12   0   0      207.00      274.36     11.13 o 
  14   0   0      805.56      877.72     16.06 o 
  16   0   0       64.66       65.68      6.77 o 
  18   0   0     1796.38     1584.79     26.25 o 
  20   0   0      430.55      415.71     15.60 o 
  22   0   0      477.20      458.72     30.84 o 
  24   0   0      579.28      719.02     59.98 o 
   3   1   0     9014.70    11751.56     87.89 o 
   5   1   0     1567.04     2121.88     16.75 o 
   7   1   0     1654.74     1569.46     15.60 o 
   9   1   0    15719.23    17158.07    152.63 o 
  11   1   0       17.62       46.43      2.61 o 
  13   1   0      207.61      223.15      5.10 o 
  15   1   0       45.14       45.24      4.46 o 
  17   1   0      439.88      381.85      8.99 o 
  19   1   0       10.55       20.76      4.85 o 
  21   1   0     1131.41     1052.09     25.74 o 
  23   1   0        0.65      -11.29     11.29 o 
  25   1   0        0.83      -14.69     14.69 o 
   2   2   0     9318.30    11662.04     97.17 o 
   4   2   0     4373.51     4055.03     33.56 o 
   6   2   0    14394.83    15559.05    115.67 o 
   8   2   0     5362.00     5482.35     46.98 o 
  10   2   0     2097.17     2065.65     21.41 o 
  12   2   0     1531.81     1734.78     18.63 o 
  14   2   0      425.75      393.83      6.97 o 
  16   2   0       38.30       34.99      3.78 o 
  18   2   0     5944.54     5735.99     56.23 o 
  20   2   0       37.89       30.88      6.82 o 
  22   2   0      116.08       95.15      9.32 o 
  24   2   0       32.85       19.68     14.01 o 
   1   3   0      172.29       61.07      1.53 o 
   3   3   0     5353.20     5312.94     45.10 o 
   5   3   0      865.10      786.02      7.92 o 
   7   3   0     2459.82     2719.41     27.42 o 
   9   3   0       16.62       25.88      2.00 o 
  11   3   0     2177.53     2068.82     21.67 o 
  13   3   0     1681.41     1595.44     17.91 o 
  15   3   0      231.91      194.53      5.36 o 
  17   3   0     2259.15     2176.07     24.78 o 
  19   3   0     2438.26     2257.24     33.37 o 
  21   3   0     1165.63     1110.21     24.57 o 
  23   3   0       56.44       42.98     13.40 o 
  25   3   0      341.10      363.42     22.22 o 
   0   4   0     2536.88     2824.53     31.21 o 
   2   4   0    15115.61    16750.81    131.18 o 
   6   4   0      690.26      720.90      9.18 o 
   8   4   0     1849.00     2070.33     28.08 o 
  10   4   0     2323.13     2383.87     30.77 o 
  12   4   0     3784.75     3606.17     47.34 o 
  14   4   0       93.49       91.24      5.78 o 
  16   4   0      493.22      493.05      9.79 o 
  18   4   0      415.45      387.68     11.48 o 
  20   4   0       90.76       81.41      8.35 o 
  22   4   0       15.35        6.79      8.47 o 
  24   4   0       32.99       25.10     14.37 o 
   1   5   0     3145.38     2693.55     19.93 o 
   3   5   0     9720.47     8514.19     71.77 o 
   5   5   0     1045.27      911.06     12.75 o 
   7   5   0       58.83       32.11      3.32 o 
   9   5   0     8346.26     8576.09     94.58 o 
  11   5   0     1153.14     1283.61     19.04 o 
  13   5   0      192.26      206.02      7.09 o 
  15   5   0      440.48      424.54     10.37 o 
  17   5   0      444.24      491.47     18.10 o 
  19   5   0      370.49      377.11     11.84 o 
  21   5   0       14.91        4.79      7.44 o 
  23   5   0        5.17       -4.20      8.58 o 
   0   6   0     1777.01     2469.55     31.20 o 
   2   6   0     1434.27     1346.41     15.45 o 
   4   6   0        0.16       49.70      6.69 o 
   6   6   0     1472.96     1588.03     20.09 o 
   8   6   0     1926.55     1799.57     21.68 o 
  10   6   0      822.33      971.13     16.73 o 
  12   6   0      248.85      211.99      7.33 o 
  14   6   0      184.13      133.85      7.98 o 
  16   6   0     3609.02     3398.31     46.44 o 
  18   6   0      239.18      279.39     11.33 o 
  20   6   0      849.29      859.94     20.06 o 
  22   6   0       77.76       83.31     10.58 o 
  24   6   0       54.61       32.94     12.46 o 
   1   7   0     2950.15     3231.93     32.13 o 
   3   7   0      331.85      479.01      9.59 o 
   5   7   0      371.32      308.37      7.25 o 
   7   7   0        0.40       -2.06      2.06 o 
   9   7   0     2225.54     2011.27     27.02 o 
  11   7   0       32.87       22.64      5.84 o 
  13   7   0     1455.09     1488.64     24.39 o 
  15   7   0      625.58      592.02     13.62 o 
  17   7   0     1481.42     1359.25     24.31 o 
  19   7   0        2.22        7.90      8.00 o 
  21   7   0       10.50        6.50      7.90 o 
  23   7   0       42.35       49.65     10.58 o 
   0   8   0     4593.83     4427.14     62.51 o 
   2   8   0     3120.10     3314.46     31.42 o 
   4   8   0       18.45       33.58      3.68 o 
   6   8   0      749.20      720.38     11.58 o 
   8   8   0      671.85      714.12     14.09 o 
  10   8   0      911.07      997.13     18.14 o 
  12   8   0     1812.31     1605.37     25.83 o 
  14   8   0      552.40      585.00     14.74 o 
  16   8   0      118.44      118.16      8.44 o 
  18   8   0        8.43       17.97      6.73 o 
  20   8   0       62.48       35.57      9.32 o 
  22   8   0      133.16      164.89     17.04 o 
   1   9   0     5630.95     5544.53     61.21 o 
   3   9   0     1107.10      949.07     12.90 o 
   5   9   0       34.65       46.06      4.74 o 
   7   9   0      326.67      325.78      7.32 o 
   9   9   0      368.55      327.91     10.09 o 
  11   9   0       78.40      117.91      7.98 o 
  13   9   0      274.00      323.07     14.60 o 
  15   9   0      924.56      926.08     19.00 o 
  17   9   0        4.91       -6.04      6.85 o 
  19   9   0       84.89       74.32      9.40 o 
  21   9   0       44.44       60.97     10.58 o 
   0  10   0      541.98      535.61     17.21 o 
   2  10   0       14.52       30.29      3.63 o 
   4  10   0      447.82      522.57      9.58 o 
   6  10   0       33.09       54.66      6.21 o 
   8  10   0        0.86        1.78      3.86 o 
  10  10   0      204.78      196.75      9.27 o 
  12  10   0       41.76       29.65      7.56 o 
  14  10   0      880.39      833.96     18.13 o 
  16  10   0      134.10      117.57      9.26 o 
  18  10   0      207.57      239.46     12.99 o 
  20  10   0       13.80        0.95      9.18 o 
  22  10   0       84.32      112.31     14.80 o 
   1  11   0       58.98       63.67      6.05 o 
   3  11   0      595.15      770.86     12.82 o 
   5  11   0       97.50      141.37      5.84 o 
   7  11   0       21.28        7.41      4.11 o 
   9  11   0      809.38      692.85     16.70 o 
  11  11   0        6.64       11.01      8.06 o 
  13  11   0      435.29      454.34     17.07 o 
  15  11   0        0.32       -6.47      6.47 o 
  17  11   0       20.00       11.78      7.67 o 
  19  11   0      134.12      144.99     12.04 o 
  21  11   0        2.99       -9.72      9.72 o 
   0  12   0     2428.82     2298.29     47.20 o 
   2  12   0     2466.61     2378.80     29.42 o 
   4  12   0     2156.42     2267.91     28.93 o 
   6  12   0      424.04      364.20      8.07 o 
   8  12   0      373.38      356.49     10.77 o 
  10  12   0     1497.11     1489.99     29.91 o 
  12  12   0      717.72      684.03     19.75 o 
  14  12   0      214.42      166.83     10.29 o 
  16  12   0       34.81       21.09     10.35 o 
  18  12   0      137.41      123.42     12.10 o 
  20  12   0        0.07        6.56      9.63 o 
   1  13   0      180.40      215.14      9.42 o 
   3  13   0     4773.23     4684.66     57.90 o 
   5  13   0      178.44      110.37      6.48 o 
   7  13   0     1322.33     1166.51     18.19 o 
   9  13   0        6.70        0.34      8.31 o 
  11  13   0       98.96       76.46     10.09 o 
  13  13   0       31.86       31.94      7.94 o 
  15  13   0      137.52      128.71     10.39 o 
  17  13   0        1.08        0.89      9.32 o 
  19  13   0        8.58       -9.32      9.32 o 
   0  14   0     1362.81     1128.18     29.95 o 
   2  14   0       22.63       45.86      7.55 o 
   4  14   0      338.24      273.59      9.15 o 
   6  14   0      889.24      721.71     15.56 o 
   8  14   0      625.58      601.20     21.19 o 
  10  14   0      225.26      227.07     13.07 o 
  12  14   0        7.98        7.12      7.80 o 
  14  14   0       57.44       75.95      9.51 o 
  16  14   0      140.11      142.92     12.60 o 
  18  14   0       27.00       15.84     11.06 o 
   1  15   0      777.83      696.47     21.07 o 
   3  15   0       61.64       38.74      7.38 o 
   5  15   0       74.11       85.25      8.24 o 
   7  15   0        0.06        0.87      8.78 o 
   9  15   0      151.39      166.85     10.43 o 
  11  15   0      750.71      790.61     19.41 o 
  13  15   0       22.76        6.15      8.28 o 
  15  15   0       97.47      110.18     13.23 o 
   0  16   0      513.72      523.80     26.34 o 
   2  16   0        3.35        7.90      6.39 o 
   4  16   0       50.38       59.36      6.79 o 
   6  16   0      379.09      392.88     18.97 o 
   8  16   0       87.10       60.70     10.37 o 
  10  16   0       19.33        9.93     10.84 o 
  12  16   0      697.91      781.56     23.77 o 
  14  16   0       56.64       49.57     11.39 o 
   1  17   0      223.65      220.06     10.03 o 
   3  17   0      129.63      111.91      8.66 o 
   5  17   0      534.58      534.94     18.22 o 
   7  17   0        2.90        3.13     11.30 o 
   9  17   0      637.22      649.79     21.20 o 
  11  17   0       34.23       46.73     11.45 o 
  13  17   0      280.34      324.44     18.02 o 
   0  18   0       30.63       23.52     11.06 o 
   2  18   0      605.81      763.04     18.20 o 
   4  18   0        0.03       -6.07      9.47 o 
   6  18   0       69.11       98.92     13.82 o 
   8  18   0      541.09      516.36     19.50 o 
  10  18   0       39.44       55.75     11.48 o 
   1  19   0      168.25      135.60     10.91 o 
   3  19   0      309.42      388.47     17.00 o 
   5  19   0      529.41      649.12     21.88 o 
   7  19   0      134.46      151.75     14.14 o 
 -25   1   1       67.68       18.05     14.01 o 
 -23   1   1       54.38       42.24     14.01 o 
 -21   1   1      107.61      112.74      9.63 o 
 -19   1   1      982.74     1056.70     15.26 o 
 -17   1   1      271.74      264.22      7.17 o 
 -15   1   1     1289.56     1142.10     13.65 o 
 -13   1   1      565.32      608.40      9.81 o 
 -11   1   1     2324.06     2253.25     25.33 o 
  -9   1   1     4644.90     4834.36     49.40 o 
  -7   1   1     2168.39     1930.41     18.78 o 
  -5   1   1     4846.30     4468.72     39.97 o 
  -3   1   1    24817.91    23880.71    205.48 o 
   5   1   1    21095.46    22486.42    150.44 o 
   7   1   1    19888.33    20568.67    164.30 o 
   9   1   1     9650.11    10302.68     81.07 o 
  11   1   1       23.34       23.24      2.57 o 
  13   1   1     2309.24     2248.40     22.71 o 
  15   1   1     1205.95     1188.74     14.26 o 
  17   1   1       14.18       36.58      4.12 o 
  19   1   1       54.37       33.35      4.97 o 
  21   1   1       61.97       50.22      8.00 o 
  23   1   1        0.60       -4.54     12.72 o 
  25   1   1      301.77      328.17     21.31 o 
 -24   2   1       23.15       -1.99     13.11 o 
 -22   2   1       54.45       49.08      8.19 o 
 -20   2   1     2160.58     2061.89     36.53 o 
 -18   2   1      804.07      757.09     12.65 o 
 -16   2   1     1257.49     1244.07     14.90 o 
 -14   2   1     1029.22     1051.65     14.48 o 
 -12   2   1     1779.02     1802.60     21.29 o 
 -10   2   1      764.60      814.28     10.28 o 
  -8   2   1     1742.21     1867.97     18.39 o 
  -6   2   1      771.42      934.70      9.23 o 
  -4   2   1     6555.64     7234.62     59.10 o 
  -2   2   1    42477.39    41974.21    309.82 o 
   0   2   1     4400.83     3295.59     37.04 o 
   4   2   1     1371.06     1073.35      9.31 o 
   6   2   1     8554.99     8833.07     64.05 o 
   8   2   1     1810.53     1945.25     17.32 o 
  10   2   1     5011.92     5030.44     41.98 o 
  12   2   1     2662.32     2752.27     25.40 o 
  14   2   1      489.79      561.47      8.81 o 
  16   2   1      789.53      840.09     11.67 o 
  18   2   1        3.86        1.07      4.17 o 
  20   2   1      155.86      194.26      9.52 o 
  22   2   1       29.63       35.28      9.48 o 
  24   2   1      114.93      156.56     17.76 o 
 -25   3   1      138.95      133.86     17.19 o 
 -23   3   1        1.17        1.29     13.11 o 
 -21   3   1        0.59        5.19      7.60 o 
 -19   3   1       89.42       84.52      7.06 o 
 -17   3   1      587.72      640.36     11.22 o 
 -15   3   1       43.95       41.92      3.68 o 
 -13   3   1       97.58       86.81      3.77 o 
 -11   3   1      407.77      564.94      9.32 o 
  -9   3   1     1158.97     1312.11     15.33 o 
  -7   3   1      278.13      265.16      5.40 o 
  -5   3   1    10258.86    11085.95     90.64 o 
  -3   3   1    14426.20    14093.05    110.67 o 
   3   3   1     5905.52     7090.53     61.27 o 
   5   3   1      772.23      654.07      6.66 o 
   7   3   1       39.04       94.50      2.74 o 
   9   3   1      505.98      572.64      7.95 o 
  11   3   1     1193.19     1400.42     14.18 o 
  13   3   1      326.72      296.34      6.19 o 
  15   3   1     6389.13     6278.65     58.36 o 
  17   3   1     3186.67     3095.94     43.93 o 
  19   3   1       55.37       58.98      7.44 o 
  21   3   1       17.31        4.39      6.82 o 
  23   3   1        0.63       -9.49      9.49 o 
  25   3   1       39.57       32.60     15.84 o 
 -24   4   1      226.22      222.95     18.58 o 
 -22   4   1      790.24      803.78     23.84 o 
 -20   4   1      222.50      206.17     10.30 o 
 -18   4   1     5930.71     5421.47     70.31 o 
 -16   4   1      977.44      989.47     17.45 o 
 -14   4   1      337.31      285.95      9.57 o 
 -12   4   1      138.57      172.64      7.51 o 
 -10   4   1       82.76       61.65      4.20 o 
  -8   4   1        3.36       21.23      3.12 o 
  -6   4   1        7.77       67.19      4.31 o 
  -4   4   1     5166.66     4905.48     39.46 o 
  -2   4   1    11417.00    10955.01     92.09 o 
   0   4   1     2248.72     2213.99     17.86 o 
   2   4   1    34913.32    36080.36    272.17 o 
   4   4   1    24587.27    24584.28    218.79 o 
   6   4   1     6506.46     7074.29     61.81 o 
   8   4   1     2529.19     2791.90     29.60 o 
  10   4   1     2295.21     2272.60     23.98 o 
  12   4   1      207.05      194.90      5.88 o 
  14   4   1        5.91        1.05      3.77 o 
  16   4   1     9522.58     9133.28     95.45 o 
  18   4   1      145.05      156.21      8.11 o 
  20   4   1        2.42        2.66      7.05 o 
  22   4   1      215.23      229.70     12.60 o 
  24   4   1      109.44       67.49     15.74 o 
 -23   5   1        3.12       -4.47      8.47 o 
 -21   5   1      579.47      519.28     15.50 o 
 -19   5   1      206.45      209.07     10.64 o 
 -17   5   1     1817.56     1775.71     25.22 o 
 -15   5   1      988.83      951.97     18.44 o 
 -13   5   1     1160.46     1075.06     19.10 o 
 -11   5   1      700.10      683.66     12.21 o 
  -9   5   1     2040.57     2027.62     25.22 o 
  -7   5   1      141.46      181.35      5.42 o 
  -3   5   1     6015.19     6948.81     68.68 o 
  -1   5   1    15864.08    16240.29    138.09 o 
   1   5   1     4687.08     4657.47     37.41 o 
   3   5   1     2989.58     3280.10     28.74 o 
   5   5   1     2449.92     2728.81     28.73 o 
   7   5   1     4991.13     5719.42     54.39 o 
   9   5   1      316.79      312.49      7.21 o 
  11   5   1     1073.20     1260.43     16.13 o 
  13   5   1       29.04       25.16      4.49 o 
  15   5   1      396.19      346.57      9.40 o 
  17   5   1       37.67       45.77     10.51 o 
  19   5   1      164.91      173.32     10.04 o 
  21   5   1       64.20       95.26      9.01 o 
  23   5   1      135.52      117.03     11.35 o 
 -24   6   1        8.32       -1.06      9.47 o 
 -22   6   1       74.42       89.90     10.84 o 
 -20   6   1       50.68       37.70      8.98 o 
 -18   6   1       88.83       64.69      7.94 o 
 -16   6   1       67.26       87.35      8.28 o 
 -14   6   1      746.55      747.62     16.19 o 
 -12   6   1       68.75       57.85      5.40 o 
 -10   6   1      955.61      846.68     14.20 o 
  -8   6   1      605.73      670.10     11.61 o 
  -6   6   1     2224.39     2136.16     22.97 o 
  -4   6   1     1353.87     1565.27     15.55 o 
  -2   6   1    12025.82    11617.56     96.80 o 
   0   6   1      376.97      282.39      5.10 o 
   2   6   1     2487.13     2858.15     27.41 o 
   4   6   1       22.69       44.85      4.98 o 
   6   6   1      929.29      908.65     13.81 o 
   8   6   1      739.60      816.85     12.75 o 
  10   6   1     5364.71     5169.95     58.55 o 
  12   6   1      103.09      100.60      5.49 o 
  14   6   1        7.20        2.31      4.95 o 
  16   6   1      649.96      644.74     16.27 o 
  18   6   1      208.14      224.98     10.36 o 
  20   6   1        1.00       -0.47      7.33 o 
  22   6   1       10.84       16.25      8.57 o 
  24   6   1      107.55      158.06     14.61 o 
 -23   7   1       23.86       15.55      9.63 o 
 -21   7   1        8.81        8.87      9.04 o 
 -19   7   1       41.37       13.24      7.64 o 
 -17   7   1       47.58       26.05      6.73 o 
 -15   7   1       13.28       11.93      7.56 o 
 -13   7   1      156.62      166.27     11.08 o 
 -11   7   1       70.39       57.61      5.50 o 
  -9   7   1      288.73      301.64      8.32 o 
  -7   7   1     1565.02     1612.21     23.75 o 
  -5   7   1      158.49      248.82      5.73 o 
  -3   7   1     2155.92     2791.40     26.19 o 
  -1   7   1     3645.11     3933.55     37.09 o 
   3   7   1    10322.50    10708.71    109.58 o 
   5   7   1      170.52      180.35      5.92 o 
   7   7   1      629.05      688.27     13.41 o 
   9   7   1      170.36      192.42      6.75 o 
  11   7   1     1521.88     1604.59     25.91 o 
  13   7   1     1415.49     1391.34     20.38 o 
  15   7   1        1.27       -0.04      5.83 o 
  17   7   1      582.53      559.52     15.99 o 
  19   7   1       76.14       86.67      9.56 o 
  21   7   1       17.48       10.83      7.80 o 
  23   7   1       14.21       36.63     10.01 o 
 -22   8   1       22.04        2.86      9.32 o 
 -20   8   1       10.98        6.31      9.04 o 
 -18   8   1      292.60      328.35     12.38 o 
 -16   8   1      328.13      310.53     13.80 o 
 -14   8   1     1801.63     1780.04     28.56 o 
 -12   8   1      978.29     1072.89     19.58 o 
 -10   8   1       96.76      111.18      7.51 o 
  -8   8   1     3029.29     2963.96     40.12 o 
  -6   8   1       48.49       85.40      3.64 o 
  -4   8   1       84.07       88.54      3.49 o 
  -2   8   1      174.35      179.42      5.20 o 
   0   8   1     2235.12     2516.99     27.00 o 
   4   8   1    15525.48    17023.51    173.17 o 
   6   8   1     5149.65     4807.53     54.41 o 
   8   8   1     1009.62     1057.81     21.21 o 
  10   8   1      205.63      144.72      7.71 o 
  12   8   1     1775.66     1645.26     22.92 o 
  14   8   1     3492.05     3055.82     42.80 o 
  16   8   1      226.90      240.68     10.29 o 
  18   8   1      118.26      122.49      9.99 o 
  20   8   1        1.55       10.92      8.84 o 
  22   8   1      136.62      130.90     11.44 o 
 -21   9   1        5.31        6.05      9.89 o 
 -19   9   1       50.64       57.75      9.08 o 
 -17   9   1      211.11      215.23     10.57 o 
 -15   9   1      489.00      518.19     19.81 o 
 -13   9   1      479.40      457.10     13.29 o 
 -11   9   1       60.92       52.30      6.98 o 
  -9   9   1      201.28      221.46      8.80 o 
  -7   9   1      515.61      547.84      9.87 o 
  -5   9   1        8.58        5.29      3.51 o 
  -3   9   1        2.28        0.72      2.00 o 
  -1   9   1      338.06      228.32      6.06 o 
   1   9   1     1219.13     1309.26     25.79 o 
   3   9   1     2225.30     2171.85     22.80 o 
   5   9   1      152.18      164.70      7.73 o 
   7   9   1        1.67        2.07      4.95 o 
   9   9   1     1160.88      940.23     17.31 o 
  11   9   1      372.34      281.68      8.68 o 
  13   9   1     6424.04     6347.22     80.60 o 
  15   9   1       19.42        2.57      6.34 o 
  17   9   1      224.75      207.10     10.43 o 
  19   9   1        9.91       12.83     11.11 o 
  21   9   1      174.04      215.43     15.19 o 
 -22  10   1        0.02       -5.61      9.89 o 
 -20  10   1       78.21       90.94     11.26 o 
 -18  10   1      840.71      870.74     20.12 o 
 -16  10   1     1358.70     1407.03     30.15 o 
 -14  10   1      806.68      815.96     21.99 o 
 -12  10   1      498.66      443.68     13.29 o 
 -10  10   1      136.76      138.38      8.28 o 
  -8  10   1       71.99       70.59      6.63 o 
  -6  10   1      106.68       72.43      4.61 o 
  -4  10   1     1493.60     1487.71     16.97 o 
  -2  10   1      213.85      212.24      6.24 o 
   0  10   1       44.79       43.59      4.24 o 
   2  10   1     1099.28     1087.09     15.77 o 
   4  10   1     1389.70     1242.85     16.28 o 
   6  10   1     2116.42     1898.78     28.40 o 
   8  10   1      825.63      734.57     15.20 o 
  10  10   1      753.57      593.38     14.43 o 
  12  10   1     3544.87     3264.12     45.38 o 
  14  10   1       95.14      116.71      9.31 o 
  16  10   1       21.70       19.48      7.10 o 
  18  10   1        0.27        4.28      8.15 o 
  20  10   1       94.39       53.81     10.17 o 
 -21  11   1        5.06       -8.84     10.07 o 
 -19  11   1      208.94      246.37     14.31 o 
 -17  11   1      479.03      468.56     16.31 o 
 -15  11   1     1891.38     1785.19     35.32 o 
 -13  11   1        9.21       18.27      9.33 o 
 -11  11   1        1.44       -6.45      6.45 o 
  -9  11   1       91.10       65.21      7.63 o 
  -7  11   1      906.55      884.15     14.37 o 
  -5  11   1     3826.56     3642.03     36.72 o 
  -3  11   1       38.05       87.00      4.38 o 
  -1  11   1     1347.56     1147.33     16.31 o 
   1  11   1     2532.29     2583.01     36.27 o 
   3  11   1      705.17      602.11     11.80 o 
   5  11   1      436.21      436.43      9.55 o 
   7  11   1      844.30      885.90     19.58 o 
   9  11   1      447.70      390.44      9.89 o 
  11  11   1      324.16      319.28     11.20 o 
  13  11   1       98.58       48.43      7.21 o 
  15  11   1      318.53      353.02     12.63 o 
  17  11   1        1.11       -8.00      8.00 o 
  19  11   1       11.42       26.08     10.37 o 
  21  11   1      147.85      161.19     13.18 o 
 -20  12   1       42.63       35.55     10.73 o 
 -18  12   1      137.29      139.35     12.25 o 
 -16  12   1      725.62      849.55     21.48 o 
 -14  12   1      251.51      254.53     14.64 o 
 -12  12   1        2.02       -8.59      8.59 o 
 -10  12   1       19.65       22.00      7.56 o 
  -8  12   1     2006.79     1940.70     27.87 o 
  -6  12   1    13883.57    12421.31    120.75 o 
  -4  12   1        5.38       31.71      4.23 o 
  -2  12   1     1191.10     1087.82     14.53 o 
   0  12   1       60.84       61.33      6.84 o 
   2  12   1       68.66       57.66      6.98 o 
   4  12   1      554.78      482.80     10.95 o 
   6  12   1       14.71       -4.81      4.81 o 
   8  12   1      377.49      403.60     10.77 o 
  10  12   1       38.48       44.06      7.43 o 
  12  12   1       66.63       57.44      7.67 o 
  14  12   1      229.24      263.21     11.20 o 
  16  12   1      112.59      110.43     11.31 o 
  18  12   1      339.01      364.48     16.70 o 
  20  12   1       82.63       81.46     11.69 o 
 -19  13   1      390.97      374.98     20.37 o 
 -17  13   1       37.57       24.46      8.79 o 
 -15  13   1      411.58      433.67     14.98 o 
 -13  13   1       97.62       68.10     10.28 o 
 -11  13   1        0.09       -4.57      8.59 o 
  -9  13   1      392.40      364.81     13.49 o 
  -7  13   1       40.75       47.86      4.95 o 
  -5  13   1     7932.01     7421.70     74.60 o 
  -3  13   1      208.89      179.80      6.48 o 
  -1  13   1      213.40      170.52      5.93 o 
   1  13   1      361.43      308.33     10.71 o 
   3  13   1       22.68       73.17      8.13 o 
   5  13   1     1557.16     1308.00     23.25 o 
   7  13   1      315.06      329.25     10.67 o 
   9  13   1      592.31      549.80     14.69 o 
  11  13   1      223.18      209.34     10.29 o 
  13  13   1      239.71      291.19     12.38 o 
  15  13   1      155.18      153.78     10.79 o 
  17  13   1       30.18       31.92     10.48 o 
  19  13   1        2.91        8.92     10.70 o 
 -18  14   1        5.38       -8.67     16.26 o 
 -16  14   1      422.18      523.68     19.04 o 
 -14  14   1      112.63       98.20      9.88 o 
 -12  14   1      305.94      293.56     16.80 o 
 -10  14   1       24.83       17.63      9.33 o 
  -8  14   1        0.88       14.16      8.78 o 
  -6  14   1      222.14      275.80     11.26 o 
  -4  14   1      532.03      564.87     12.46 o 
  -2  14   1        0.08        0.34      5.18 o 
   0  14   1      942.27      946.08     16.48 o 
   2  14   1      571.90      566.83     12.89 o 
   4  14   1      451.76      328.54     11.32 o 
   6  14   1      155.61      154.14      9.26 o 
   8  14   1        6.48       10.12      7.10 o 
  10  14   1      223.37      198.59     10.50 o 
  12  14   1       35.33       50.31      8.38 o 
  14  14   1      144.73      161.73     10.64 o 
  16  14   1        9.18       21.32      9.72 o 
 -15  15   1       79.40       74.16     11.78 o 
 -13  15   1       72.25       81.61     16.53 o 
 -11  15   1      172.73      189.62     17.19 o 
  -9  15   1      137.52      141.82     12.08 o 
  -7  15   1        1.13        0.79      8.78 o 
  -5  15   1      355.25      329.75     11.41 o 
  -3  15   1      149.23      186.06      8.77 o 
  -1  15   1       16.24        9.66      7.44 o 
   1  15   1       55.22       25.34      7.04 o 
   3  15   1      356.55      356.30     12.26 o 
   5  15   1        5.37        2.79      5.61 o 
   7  15   1      514.80      482.70     14.38 o 
   9  15   1       38.56       62.13      8.28 o 
  11  15   1       10.21       17.88      7.80 o 
  13  15   1       18.02       16.94      8.22 o 
  15  15   1       55.18       93.63     11.69 o 
 -14  16   1       34.01       35.80     11.18 o 
 -12  16   1       21.09       12.63     11.11 o 
 -10  16   1      245.26      223.07     18.58 o 
  -8  16   1        0.75      -12.72     12.72 o 
  -6  16   1      738.28      809.96     29.08 o 
  -4  16   1       62.63       58.96      8.79 o 
  -2  16   1       60.92       39.86      8.00 o 
   0  16   1        7.72       -1.54      7.09 o 
   2  16   1        2.49       -3.50      6.68 o 
   4  16   1      274.44      302.32     10.50 o 
   6  16   1       53.45       54.62      8.67 o 
   8  16   1        1.34        4.82      7.94 o 
  10  16   1        0.28       -1.54      8.03 o 
  12  16   1       26.62       36.41     10.65 o 
  14  16   1       40.69       42.03     13.17 o 
 -13  17   1        5.25      -10.29     10.73 o 
 -11  17   1        5.20      -10.84     10.84 o 
  -9  17   1       20.81       18.67     10.73 o 
  -7  17   1      218.62      184.76     18.17 o 
  -5  17   1      379.06      408.12     22.22 o 
  -3  17   1      403.19      352.31     13.96 o 
  -1  17   1      339.41      346.04     14.48 o 
   1  17   1       43.24       38.44      7.14 o 
   3  17   1      438.42      537.54     15.24 o 
   5  17   1       83.81       61.62     10.20 o 
   7  17   1      234.70      219.78     14.14 o 
   9  17   1       13.54       16.96      9.72 o 
  11  17   1      332.48      415.40     17.54 o 
  13  17   1      122.53      205.56     26.90 o 
 -10  18   1      198.89      242.23     15.67 o 
  -8  18   1        3.78        2.15     10.62 o 
  -6  18   1      148.08      151.69     12.60 o 
  -4  18   1       58.34       65.71     11.22 o 
  -2  18   1        8.24       -6.59      6.59 o 
   0  18   1       61.28       51.80      8.05 o 
   2  18   1      730.47      729.13     17.75 o 
   4  18   1       77.14       95.97     11.22 o 
   6  18   1        5.03        3.58      9.74 o 
   8  18   1       81.71      111.30     12.79 o 
  10  18   1      169.65      150.65     13.34 o 
  -7  19   1        6.77       27.58     11.30 o 
  -5  19   1       38.38       61.00     12.08 o 
  -3  19   1       30.41       13.50     10.58 o 
  -1  19   1       70.09      105.74     10.91 o 
   1  19   1      622.44      712.94     19.86 o 
   3  19   1       61.99       96.19     15.71 o 
   5  19   1       23.20       24.15     10.62 o 
   7  19   1      645.00      825.08     25.32 o 
 -24   0   2        0.02      -17.99     17.99 o 
 -22   0   2      893.55      903.39     42.35 o 
 -20   0   2      189.54      190.76     10.20 o 
 -18   0   2        2.05       -0.89      5.24 o 
 -16   0   2        6.33       -4.02      4.02 o 
 -14   0   2     5100.71     5070.95     81.48 o 
 -12   0   2     6995.46     6729.15    104.87 o 
 -10   0   2      403.54      490.52     14.54 o 
  -8   0   2     2863.22     2618.38     56.08 o 
  -6   0   2     1508.72     1496.41     20.22 o 
  -4   0   2      961.10     1027.42     14.14 o 
  -2   0   2      582.13      587.27     33.34 o 
   0   0   2     1160.86      966.81     48.00 o 
   2   0   2    12662.03     9154.21    203.58 o 
   6   0   2      372.89      347.93      6.21 o 
   8   0   2     9483.64     9519.00    105.61 o 
  10   0   2     4084.34     4704.85     54.24 o 
  12   0   2       26.40       17.34      3.35 o 
  14   0   2     4749.88     4666.82     62.43 o 
  16   0   2     1254.90     1034.93     18.84 o 
  18   0   2     2895.18     2949.44     50.08 o 
  20   0   2      402.60      434.95     17.57 o 
  22   0   2      254.72      289.90     25.70 o 
  24   0   2       48.16       86.22     30.90 o 
 -25   1   2        1.26        1.63     14.01 o 
 -23   1   2        0.00       -3.20     12.18 o 
 -21   1   2      868.94      894.68     20.97 o 
 -19   1   2       33.59       23.54      4.33 o 
 -17   1   2      203.88      162.04      5.10 o 
 -15   1   2        7.22        3.03      3.25 o 
 -13   1   2      103.43       96.79      5.40 o 
 -11   1   2       67.32      112.82      5.30 o 
  -9   1   2      681.39      692.56     10.97 o 
  -7   1   2     3921.75     4202.81     35.93 o 
  -5   1   2       41.80       36.73      1.99 o 
  -3   1   2     2071.69     1947.10     17.64 o 
  -1   1   2     5016.33     3706.28     96.43 o 
   1   1   2      439.93      333.48     10.22 o 
   5   1   2     3629.90     4576.42     31.32 o 
   7   1   2     1510.45     1967.43     16.35 o 
   9   1   2     1806.98     2058.21     17.99 o 
  11   1   2       54.48       64.19      2.95 o 
  13   1   2        0.55        7.21      2.67 o 
  15   1   2      104.49      123.42      4.69 o 
  17   1   2      281.32      266.81      7.06 o 
  19   1   2      756.01      720.37     13.57 o 
  21   1   2        6.26       12.65      7.60 o 
  23   1   2        5.14       -6.98     12.18 o 
  25   1   2        5.90      -11.39     13.54 o 
 -24   2   2      146.91      164.30     17.19 o 
 -22   2   2      231.88      192.68     13.50 o 
 -20   2   2       23.17        8.71      6.19 o 
 -18   2   2      211.86      177.94      5.83 o 
 -16   2   2        0.25       -0.27      3.25 o 
 -14   2   2     3173.16     2985.85     33.65 o 
 -12   2   2       19.27       27.87      3.25 o 
 -10   2   2     3642.26     3887.87     46.76 o 
  -8   2   2       12.86       23.85      3.65 o 
  -6   2   2      627.55      676.04      7.80 o 
  -4   2   2    10323.86    10796.12     85.00 o 
  -2   2   2     2195.12     1962.58     15.18 o 
   0   2   2    10756.80    10930.79     70.42 o 
   2   2   2    14090.39    14317.78     96.01 o 
   4   2   2    21597.59    22701.52    167.12 o 
   6   2   2      446.11      481.27      5.08 o 
   8   2   2     3067.35     2938.52     23.85 o 
  10   2   2     1949.15     2018.35     17.95 o 
  12   2   2      333.16      278.79      5.39 o 
  14   2   2     1028.75      947.62     11.64 o 
  16   2   2      180.70      247.70      6.28 o 
  18   2   2      917.90      765.74     13.31 o 
  20   2   2      113.11      104.90      8.19 o 
  22   2   2        5.33        8.53      7.86 o 
  24   2   2        1.09       -4.92     13.11 o 
 -25   3   2       16.76       11.23     15.37 o 
 -23   3   2       13.30        9.21     14.69 o 
 -21   3   2      584.53      529.09     16.58 o 
 -19   3   2        2.74        6.06      5.54 o 
 -17   3   2       55.41       48.05      6.68 o 
 -15   3   2      875.41      956.98     14.82 o 
 -13   3   2       61.79       88.05      4.90 o 
 -11   3   2      889.62      877.54     12.58 o 
  -9   3   2        0.59       10.08      3.97 o 
  -7   3   2      405.37      323.69      6.67 o 
  -5   3   2      415.04      379.49      4.96 o 
  -3   3   2     1218.79     1324.08     10.89 o 
  -1   3   2       54.83       60.65      2.24 o 
   1   3   2    12511.61    12658.59     88.44 o 
   3   3   2     3744.73     3687.98     29.75 o 
   5   3   2     4333.48     4658.50     39.50 o 
   7   3   2      561.00      692.40      7.73 o 
   9   3   2      349.04      341.10      4.60 o 
  11   3   2     1986.44     1969.59     19.36 o 
  13   3   2      141.56      108.88      3.94 o 
  15   3   2      137.52      123.04      4.94 o 
  17   3   2     1346.92     1230.76     16.63 o 
  19   3   2        9.83        2.57      6.40 o 
  21   3   2      132.78      166.36     10.13 o 
  23   3   2        5.28       -8.14     10.45 o 
 -24   4   2        0.04       -2.93     13.11 o 
 -22   4   2      670.84      651.15     20.59 o 
 -20   4   2      766.81      819.45     17.73 o 
 -18   4   2     1392.06     1394.67     21.45 o 
 -16   4   2       54.19       51.19      7.32 o 
 -14   4   2       34.12       28.87      6.02 o 
 -12   4   2       16.87       16.28      4.91 o 
 -10   4   2      179.54      218.63      7.32 o 
  -8   4   2       46.07       77.05      4.65 o 
  -6   4   2        0.30       20.17      3.40 o 
  -4   4   2      570.70      453.38      5.69 o 
  -2   4   2      183.48      223.56      3.18 o 
   0   4   2     1748.11     1756.29     13.35 o 
   2   4   2     4700.68     5333.72     41.30 o 
   4   4   2      361.38      254.75      4.31 o 
   6   4   2     7080.71     7854.08     65.74 o 
   8   4   2     2007.31     2251.72     20.64 o 
  10   4   2        0.37        4.73      2.79 o 
  12   4   2      534.40      585.88      9.37 o 
  14   4   2     1822.04     1833.51     20.97 o 
  16   4   2      486.31      459.83      9.96 o 
  18   4   2      445.10      375.61     11.32 o 
  20   4   2      661.49      614.96     16.58 o 
  22   4   2      281.52      265.33     12.01 o 
  24   4   2        5.56       15.42     14.01 o 
 -23   5   2      650.15      674.91     20.97 o 
 -21   5   2       19.69       35.45      9.04 o 
 -19   5   2       38.32       32.14      7.21 o 
 -17   5   2     1012.98      953.21     19.54 o 
 -15   5   2      211.10      214.31      9.42 o 
 -13   5   2       48.13       46.58      6.21 o 
 -11   5   2       30.63       45.28      5.34 o 
  -9   5   2     4037.74     4142.44     49.35 o 
  -7   5   2      972.49      863.90     14.43 o 
  -5   5   2      545.57      476.42      7.61 o 
  -3   5   2     6769.53     7324.39     64.05 o 
  -1   5   2     1101.86     1083.58     10.06 o 
   1   5   2    10007.82     9172.53     70.39 o 
   3   5   2     2820.65     2616.96     25.07 o 
   5   5   2    13575.54    14516.39    129.12 o 
   7   5   2       93.58       52.99      2.80 o 
   9   5   2      202.79      202.50      4.83 o 
  11   5   2      292.46      259.26      6.47 o 
  13   5   2      141.10      157.46      5.98 o 
  15   5   2       82.28       77.47      7.05 o 
  17   5   2      345.22      330.33     11.03 o 
  19   5   2     2424.37     2177.91     35.79 o 
  21   5   2       51.13       47.74      8.64 o 
  23   5   2      173.90      188.20     12.79 o 
 -24   6   2       22.05        3.07      9.47 o 
 -22   6   2      142.69      145.23     11.45 o 
 -20   6   2     1296.07     1333.68     24.74 o 
 -18   6   2       11.55        8.48      8.90 o 
 -16   6   2     1418.58     1479.19     25.36 o 
 -14   6   2      701.05      623.83     14.58 o 
 -12   6   2     1072.27      913.44     15.51 o 
 -10   6   2     1212.66     1130.89     17.50 o 
  -8   6   2     8088.43     8200.04    100.14 o 
  -6   6   2     2850.16     3232.47     38.21 o 
  -4   6   2     1488.84     1749.09     17.90 o 
  -2   6   2      494.44      526.74      6.77 o 
   0   6   2     6409.82     7413.32     64.42 o 
   2   6   2     3259.55     3884.42     34.83 o 
   4   6   2     2327.93     2523.70     25.47 o 
   6   6   2       77.74       97.36      3.84 o 
   8   6   2       62.54       34.17      3.03 o 
  10   6   2     1148.96     1261.04     14.09 o 
  12   6   2     1565.54     1531.58     24.24 o 
  14   6   2      112.18      165.30      7.22 o 
  16   6   2     1642.20     1487.73     24.77 o 
  18   6   2       35.85       50.04      7.28 o 
  20   6   2      129.42      111.04      9.32 o 
  22   6   2      195.70      219.39     17.73 o 
  24   6   2       68.28       66.24     49.07 o 
 -23   7   2       30.29       19.70     10.52 o 
 -21   7   2       37.52       33.86      9.18 o 
 -19   7   2     1601.12     1635.51     28.18 o 
 -17   7   2     1150.75     1106.38     25.46 o 
 -15   7   2      220.29      206.06     10.28 o 
 -13   7   2      351.78      311.26     10.56 o 
 -11   7   2       31.09       38.08      4.77 o 
  -9   7   2      522.89      619.36     12.42 o 
  -7   7   2      653.02      698.21     11.67 o 
  -5   7   2     8178.35     8682.01     92.86 o 
  -3   7   2       22.04       90.21      2.78 o 
  -1   7   2     1470.84     1725.68     17.39 o 
   1   7   2     7445.71     7887.38     68.73 o 
   3   7   2     1124.49     1358.67     15.32 o 
   5   7   2      772.82      956.33     12.40 o 
   7   7   2       42.13       31.07      3.65 o 
   9   7   2        4.38        9.58      3.10 o 
  11   7   2      260.40      294.38      8.95 o 
  13   7   2     3837.74     3582.38     42.81 o 
  15   7   2     2267.07     2242.89     33.51 o 
  17   7   2      317.07      321.35     14.08 o 
  19   7   2       46.14       80.70      8.95 o 
  21   7   2       28.73       10.68      8.35 o 
  23   7   2      178.54      164.81     13.56 o 
 -22   8   2        2.98       -1.68     10.05 o 
 -20   8   2       64.30       86.43     10.13 o 
 -18   8   2      466.83      508.63     20.11 o 
 -16   8   2        0.01       -0.98      9.35 o 
 -14   8   2     4432.22     4263.17     61.37 o 
 -12   8   2      362.96      385.55     11.71 o 
 -10   8   2       22.89       29.81      5.84 o 
  -8   8   2       23.26       52.46      5.84 o 
  -6   8   2       87.33      138.20      4.94 o 
  -4   8   2      379.05      275.79      4.99 o 
  -2   8   2       93.96       91.88      3.59 o 
   0   8   2      144.54      263.00      5.36 o 
   2   8   2     4126.68     4665.17     39.08 o 
   4   8   2      716.11      644.11     10.78 o 
   6   8   2      234.23      235.42      6.21 o 
   8   8   2       90.93       97.31      6.22 o 
  10   8   2     4256.73     3969.90     42.15 o 
  12   8   2       22.17       -0.66      4.95 o 
  14   8   2      446.87      383.95     13.01 o 
  16   8   2      638.94      572.19     14.81 o 
  18   8   2       50.20       55.83      9.18 o 
  20   8   2      466.99      524.69     16.74 o 
  22   8   2      592.50      700.84     27.52 o 
 -21   9   2       15.29        4.18      9.18 o 
 -19   9   2       15.07       -7.42      7.42 o 
 -17   9   2     1350.27     1264.57     28.66 o 
 -15   9   2      365.17      349.72     14.76 o 
 -13   9   2      468.84      378.18     12.85 o 
 -11   9   2       21.41       13.63      6.43 o 
  -9   9   2     1110.72     1077.56     19.39 o 
  -7   9   2      210.19      202.75      8.23 o 
  -5   9   2       34.85       44.83      3.04 o 
  -3   9   2      323.70      333.09      6.44 o 
  -1   9   2        9.41        8.12      2.63 o 
   1   9   2      584.07      562.07      7.94 o 
   3   9   2      737.72      679.11     10.94 o 
   5   9   2      203.18      289.88      7.03 o 
   7   9   2     1519.64     1647.84     20.14 o 
   9   9   2        0.14       10.85      3.66 o 
  11   9   2     6401.81     5645.56     64.24 o 
  13   9   2     5187.38     4862.21     63.64 o 
  15   9   2        9.18        6.76      6.57 o 
  17   9   2      378.04      365.40     14.69 o 
  19   9   2       55.24       90.03     10.17 o 
  21   9   2      154.10      176.76     12.23 o 
 -22  10   2       49.76       47.92     12.29 o 
 -20  10   2       32.35       38.32     10.73 o 
 -18  10   2       79.68       61.95     11.06 o 
 -16  10   2     1503.93     1362.21     30.15 o 
 -14  10   2     1180.91     1178.86     26.19 o 
 -12  10   2      968.82      868.35     18.44 o 
 -10  10   2      668.18      589.82     14.74 o 
  -8  10   2      762.93      664.38     11.48 o 
  -6  10   2      537.90      504.82      8.34 o 
  -4  10   2      403.47      414.06      7.87 o 
  -2  10   2      406.80      444.31      7.95 o 
   0  10   2      177.12      178.50      5.75 o 
   2  10   2      552.96      641.61     10.02 o 
   4  10   2     3125.21     2881.95     33.67 o 
   6  10   2      395.78      394.24      8.96 o 
   8  10   2     2161.76     1945.85     28.70 o 
  10  10   2     1982.99     1888.25     29.16 o 
  12  10   2      491.00      343.30     11.33 o 
  14  10   2       36.62       13.45      8.59 o 
  16  10   2      355.08      325.60     18.97 o 
  18  10   2        2.11       -8.12      8.66 o 
  20  10   2      384.66      503.66     18.32 o 
 -21  11   2       63.23       64.84     11.45 o 
 -19  11   2       87.18      100.09     10.00 o 
 -17  11   2        8.93       13.66     10.09 o 
 -15  11   2      473.69      510.20     18.03 o 
 -13  11   2      107.64      114.81     10.82 o 
 -11  11   2      356.75      372.07     11.85 o 
  -9  11   2     1973.92     1954.40     30.65 o 
  -7  11   2     5867.93     5566.88     56.64 o 
  -5  11   2      401.65      387.25      8.69 o 
  -3  11   2      447.53      344.17      7.63 o 
  -1  11   2       94.73       94.90      4.58 o 
   1  11   2      918.64      938.59     13.47 o 
   3  11   2      982.52      869.38     14.51 o 
   5  11   2     2652.16     2447.91     34.64 o 
   7  11   2     2451.13     2294.67     29.71 o 
   9  11   2      993.71      868.63     17.64 o 
  11  11   2      153.57      133.35      8.48 o 
  13  11   2        4.72       10.16      7.28 o 
  15  11   2       23.08       22.96      7.55 o 
  17  11   2       73.65       45.59      9.99 o 
  19  11   2      384.60      335.89     15.48 o 
 -20  12   2      144.43      145.23     15.04 o 
 -18  12   2       94.25      106.28     10.26 o 
 -16  12   2       28.94       26.00     11.66 o 
 -14  12   2      821.67      792.57     22.72 o 
 -12  12   2       27.53       24.11      9.11 o 
 -10  12   2      857.33      809.04     18.29 o 
  -8  12   2     2041.88     1935.18     24.63 o 
  -6  12   2      124.50      141.65      5.69 o 
  -4  12   2     1854.68     1634.86     20.13 o 
  -2  12   2      152.38      162.31      5.61 o 
   0  12   2      101.88       48.96      4.37 o 
   2  12   2       14.80       71.80      7.75 o 
   4  12   2     3595.77     3221.73     36.76 o 
   6  12   2      988.49     1040.93     17.60 o 
   8  12   2        0.29        4.81      6.34 o 
  10  12   2      247.31      186.12      9.65 o 
  12  12   2      178.15      170.93      9.44 o 
  14  12   2       32.75       42.96      7.94 o 
  16  12   2       81.63      118.49     11.97 o 
  18  12   2       49.95       60.53     10.93 o 
  20  12   2      205.43      272.17     27.92 o 
 -19  13   2        0.03       -8.41     10.43 o 
 -17  13   2        2.75        0.32      9.56 o 
 -15  13   2       81.71       78.94     12.08 o 
 -13  13   2        7.87       -7.36     11.91 o 
 -11  13   2       40.00       53.84     10.09 o 
  -9  13   2     1254.60     1253.35     19.92 o 
  -7  13   2      107.70       78.83      5.46 o 
  -5  13   2     2108.72     1970.10     23.54 o 
  -3  13   2        0.55       -4.74      4.74 o 
  -1  13   2        2.11       -3.76      3.76 o 
   1  13   2     3734.79     3395.22     41.39 o 
   3  13   2        1.89        2.48      5.54 o 
   5  13   2       79.43       42.75      7.56 o 
   7  13   2      116.36       84.52      7.67 o 
   9  13   2      197.87      233.85     10.50 o 
  11  13   2        9.91       -6.34      6.34 o 
  13  13   2       40.54       34.30      7.89 o 
  15  13   2       34.64       47.95      9.72 o 
  17  13   2      316.41      335.06     16.19 o 
 -18  14   2      201.27      232.29     17.90 o 
 -16  14   2      111.07      164.99     17.66 o 
 -14  14   2      173.91      260.38     19.02 o 
 -12  14   2        2.06       13.82      9.40 o 
 -10  14   2        1.08        2.73      6.40 o 
  -8  14   2      750.13      703.36     15.68 o 
  -6  14   2      212.67      195.08      7.37 o 
  -4  14   2      160.22      182.57      7.68 o 
  -2  14   2      214.76      203.25      7.99 o 
   0  14   2      331.00      313.02     10.69 o 
   2  14   2      610.03      555.23     14.22 o 
   4  14   2     1135.10     1058.79     20.58 o 
   6  14   2        5.00       -6.59      6.59 o 
   8  14   2        0.18       -6.68      6.68 o 
  10  14   2       87.76       85.65      8.38 o 
  12  14   2       11.35       21.65      7.67 o 
  14  14   2       12.10        7.58      8.58 o 
  16  14   2       11.54        7.36      9.72 o 
 -15  15   2        0.04        9.66     14.94 o 
 -13  15   2       27.27       63.93     15.37 o 
 -11  15   2      175.38      252.48     18.58 o 
  -9  15   2       18.96        8.87     12.18 o 
  -7  15   2       50.21       54.29     13.11 o 
  -5  15   2        0.01       11.75      7.32 o 
  -3  15   2       90.94      114.53      8.38 o 
  -1  15   2       23.10       28.29      7.00 o 
   1  15   2        5.82       12.23      6.68 o 
   3  15   2      244.74      218.16     13.74 o 
   5  15   2       59.13       77.42      8.44 o 
   7  15   2        3.80        8.97      7.10 o 
   9  15   2        3.00       11.89      7.67 o 
  11  15   2        1.64       -1.99      8.18 o 
  13  15   2       10.45       18.45      9.48 o 
  15  15   2        0.35       -1.03      9.32 o 
 -14  16   2      159.63      204.33     13.94 o 
 -12  16   2      106.62      156.43     18.17 o 
 -10  16   2       13.13        0.85     13.54 o 
  -8  16   2      185.09      177.77     17.19 o 
  -6  16   2       53.94       48.38     14.01 o 
  -4  16   2       82.57       51.82      8.09 o 
  -2  16   2      118.25      121.55      9.63 o 
   0  16   2      827.91      866.57     18.54 o 
   2  16   2        0.21       -1.52      6.68 o 
   4  16   2       82.28       56.87      8.44 o 
   6  16   2       83.60       92.36      9.12 o 
   8  16   2       41.98       72.49      9.36 o 
  10  16   2      435.16      504.19     16.11 o 
  12  16   2       11.89       29.84     10.37 o 
  14  16   2       45.88       53.21     11.26 o 
 -13  17   2       23.19       12.69     11.17 o 
 -11  17   2       87.65       71.91     16.36 o 
  -9  17   2      153.92      150.26     18.01 o 
  -7  17   2       78.29       81.64     16.36 o 
  -5  17   2        0.56      -12.72     12.72 o 
  -3  17   2       21.44       29.20      8.19 o 
  -1  17   2       80.01       72.40     12.69 o 
   1  17   2      170.10      176.31     11.78 o 
   3  17   2       14.86       10.80      8.47 o 
   5  17   2        0.87       -3.44      8.58 o 
   7  17   2       48.12       29.97     10.37 o 
   9  17   2      183.08      209.48     13.13 o 
  11  17   2       23.98       25.07     12.53 o 
 -10  18   2      401.31      387.22     38.82 o 
  -8  18   2      670.58      835.50     48.64 o 
  -6  18   2       52.24       14.01     15.37 o 
  -4  18   2      298.69      377.91     22.66 o 
  -2  18   2       67.52       65.56     12.32 o 
   0  18   2        7.11        5.39      8.82 o 
   2  18   2        0.31       -8.58      8.58 o 
   4  18   2      245.22      277.59     14.71 o 
   6  18   2      312.91      265.63     15.13 o 
   8  18   2       41.86       45.65     11.58 o 
  10  18   2      194.68      224.96     17.54 o 
  -7  19   2        1.35        7.38     13.28 o 
  -5  19   2        0.02      -15.04     15.04 o 
  -3  19   2      160.74      187.87     21.51 o 
  -1  19   2        0.09       -8.51      8.51 o 
   1  19   2       78.65       92.30     10.57 o 
   3  19   2      104.03      130.08     12.74 o 
   5  19   2      421.36      436.92     18.29 o 
 -25   1   3      110.11      146.72     17.66 o 
 -23   1   3      715.34      791.60     29.41 o 
 -21   1   3       18.04        5.65      6.90 o 
 -19   1   3       38.24       33.16      4.82 o 
 -17   1   3        0.65        2.24      4.90 o 
 -15   1   3      281.52      340.19      8.28 o 
 -13   1   3     5816.44     5953.01     70.31 o 
 -11   1   3     5073.74     4825.82     57.12 o 
  -9   1   3     1018.20     1092.22     15.77 o 
  -7   1   3     5284.23     5631.86     51.91 o 
  -5   1   3    32338.22    32336.05    277.90 o 
  -3   1   3     5676.83     5881.83     46.69 o 
  -1   1   3    69725.05    67773.85    435.45 o 
   1   1   3      427.52      381.09      3.49 o 
   3   1   3     7190.24     7594.46     54.73 o 
   5   1   3    15093.00    16035.75    112.11 o 
   7   1   3     4237.24     3865.08     31.16 o 
   9   1   3       88.97      113.12      3.00 o 
  11   1   3       14.05       15.46      2.41 o 
  13   1   3       98.53      119.01      3.72 o 
  15   1   3      344.25      448.87      8.30 o 
  17   1   3     5524.13     5174.34     57.84 o 
  19   1   3       50.14       61.62      5.47 o 
  21   1   3        0.43       -3.84      6.17 o 
  23   1   3      160.46      137.35     15.37 o 
 -24   2   3      134.81      142.54     16.76 o 
 -22   2   3       51.62       58.69     11.43 o 
 -20   2   3      280.19      301.50     10.37 o 
 -18   2   3       71.01       61.39      5.78 o 
 -16   2   3      574.77      615.78     11.68 o 
 -14   2   3     1163.68     1041.60     18.60 o 
 -12   2   3      454.00      395.23     10.42 o 
 -10   2   3      511.00      527.79     11.20 o 
  -8   2   3     1932.08     2027.57     27.61 o 
  -6   2   3     1887.05     1894.79     20.17 o 
  -4   2   3     6311.52     7034.82     54.29 o 
  -2   2   3    15172.55    15031.57    110.43 o 
   0   2   3     5995.58     5833.99     36.65 o 
   2   2   3    10522.47     9895.59     71.30 o 
   4   2   3     4623.67     4938.78     35.40 o 
   6   2   3     3095.40     3643.67     30.26 o 
   8   2   3      619.36      813.43      8.46 o 
  10   2   3     3424.50     3825.30     31.60 o 
  12   2   3      186.23      233.19      5.60 o 
  14   2   3       42.54       54.20      3.85 o 
  16   2   3     4932.36     4640.46     48.08 o 
  18   2   3      119.63      153.19      7.15 o 
  20   2   3       37.58       40.33      6.92 o 
  22   2   3        4.11        7.53     10.02 o 
  24   2   3       64.13       71.35     14.94 o 
 -25   3   3        1.11      -14.54     14.54 o 
 -23   3   3       50.86       18.05     13.54 o 
 -21   3   3        0.36        5.73      7.20 o 
 -19   3   3     2403.31     2502.42     35.60 o 
 -17   3   3      902.43      850.83     15.65 o 
 -15   3   3       53.55       40.07      3.99 o 
 -13   3   3       21.49       47.27      5.70 o 
 -11   3   3       53.46       44.29      5.14 o 
  -9   3   3     6564.19     6654.75     82.13 o 
  -7   3   3     2601.29     2665.45     27.48 o 
  -5   3   3     8692.34     8877.72     74.66 o 
  -3   3   3      914.18      918.78      8.93 o 
  -1   3   3     3977.90     3525.02     25.02 o 
   1   3   3    11291.17    11941.94     82.17 o 
   3   3   3     3756.29     4157.50     30.15 o 
   7   3   3     5010.67     5518.53     50.03 o 
   9   3   3      898.11      765.31      8.58 o 
  11   3   3      389.60      493.65      7.24 o 
  13   3   3       68.14       99.42      3.80 o 
  15   3   3       24.17       55.33      4.15 o 
  17   3   3        0.15       -4.26      4.26 o 
  19   3   3     1445.40     1352.27     23.02 o 
  21   3   3       85.60       76.34      8.46 o 
  23   3   3      256.58      271.77     15.92 o 
 -24   4   3       26.31       23.68     14.94 o 
 -22   4   3       93.56      103.09     10.20 o 
 -20   4   3     1766.42     1744.73     30.69 o 
 -18   4   3       69.71       83.04      8.80 o 
 -16   4   3      244.83      239.45     10.09 o 
 -14   4   3       37.01       61.29      6.55 o 
 -12   4   3       63.80       99.11      7.65 o 
 -10   4   3     3531.08     3627.55     47.50 o 
  -8   4   3       15.59       24.54      4.36 o 
  -6   4   3      478.95      363.69      6.39 o 
  -4   4   3     3014.85     3060.62     25.01 o 
  -2   4   3     5044.48     4897.83     35.28 o 
   0   4   3     2723.55     2586.74     19.09 o 
   2   4   3      194.68      175.07      3.59 o 
   4   4   3     4193.16     3987.05     35.71 o 
   6   4   3     2201.15     1955.56     19.95 o 
   8   4   3     3301.32     3455.50     31.62 o 
  10   4   3      275.82      360.03      6.25 o 
  12   4   3     2051.89     2039.40     23.27 o 
  14   4   3     3662.34     3271.98     37.00 o 
  16   4   3     1011.14      981.67     18.96 o 
  18   4   3      550.64      531.41     13.51 o 
  20   4   3        1.69        4.79      6.92 o 
  22   4   3      155.46      147.98     10.54 o 
  24   4   3        8.81       13.45     13.54 o 
 -23   5   3      197.55      253.94     18.42 o 
 -21   5   3      184.33      211.91     10.84 o 
 -19   5   3      528.47      525.43     17.81 o 
 -17   5   3      126.18      161.67      9.42 o 
 -15   5   3      377.96      467.61     17.74 o 
 -13   5   3     1344.95     1388.20     22.79 o 
 -11   5   3     2830.01     2812.41     38.49 o 
  -9   5   3      448.29      446.64      8.95 o 
  -7   5   3     8437.24     8025.38     97.57 o 
  -5   5   3     6547.48     7121.95     69.51 o 
  -3   5   3      370.51      351.73      6.22 o 
  -1   5   3       21.71       90.73      2.51 o 
   1   5   3     8371.76     8611.31     67.50 o 
   3   5   3      426.16      524.42      6.84 o 
   5   5   3      372.00      304.77      7.09 o 
   7   5   3     4531.87     4510.61     41.79 o 
   9   5   3     1057.86     1204.76     14.67 o 
  11   5   3     2283.52     2418.25     26.23 o 
  13   5   3       65.04       80.29      5.36 o 
  15   5   3     3381.17     3303.20     42.17 o 
  17   5   3      990.32      775.08     17.71 o 
  19   5   3       68.93       67.90      8.41 o 
  21   5   3      251.79      239.65     11.57 o 
  23   5   3        6.12        4.33      8.97 o 
 -24   6   3        0.97       -8.70      8.70 o 
 -22   6   3       85.05       85.70     10.89 o 
 -20   6   3        2.40       -8.60      9.11 o 
 -18   6   3        5.78       -8.00      8.00 o 
 -16   6   3      943.54      820.28     17.64 o 
 -14   6   3     4314.85     4138.36     55.22 o 
 -12   6   3       36.19       57.08      6.21 o 
 -10   6   3      240.23      334.30      8.47 o 
  -8   6   3       14.85       29.26      4.91 o 
  -6   6   3      831.32      818.10     10.77 o 
  -4   6   3      338.17      423.21      7.78 o 
  -2   6   3     4723.82     4554.61     41.87 o 
   0   6   3     7855.70     8627.66     74.90 o 
   2   6   3       16.97       30.36      1.93 o 
   4   6   3       35.38       60.80      3.39 o 
   6   6   3      647.06      585.94      9.22 o 
   8   6   3     2421.36     2711.08     29.65 o 
  10   6   3     1427.83     1590.56     18.68 o 
  12   6   3       15.79       30.50      4.70 o 
  14   6   3     2111.79     1780.43     27.42 o 
  16   6   3       57.85       39.44      6.34 o 
  18   6   3        6.43        5.39      6.89 o 
  20   6   3      158.56      141.07      9.94 o 
  22   6   3       90.29       84.68      9.77 o 
 -23   7   3      212.17      249.51     14.90 o 
 -21   7   3       22.56        2.52      7.51 o 
 -19   7   3       83.18       81.98     11.41 o 
 -17   7   3      434.73      422.33     13.78 o 
 -15   7   3     1080.44     1174.40     21.85 o 
 -13   7   3     2248.86     2088.67     31.61 o 
 -11   7   3       82.42       78.78      5.70 o 
  -9   7   3      107.31       97.45      6.21 o 
  -7   7   3     7116.21     7650.99     86.31 o 
  -5   7   3      398.96      496.73      8.56 o 
  -3   7   3      960.68     1063.89     11.99 o 
  -1   7   3     5507.51     5792.18     52.96 o 
   1   7   3      808.69      707.70      8.57 o 
   3   7   3       24.95       20.36      2.70 o 
   5   7   3       51.60       23.26      3.17 o 
   7   7   3     2480.59     1978.57     23.26 o 
   9   7   3       29.77       23.02      3.49 o 
  11   7   3     1819.34     1842.26     21.50 o 
  13   7   3       96.13       94.19      7.32 o 
  15   7   3      608.66      587.28     14.38 o 
  17   7   3       63.33       55.82      8.48 o 
  19   7   3       28.29       26.47      8.30 o 
  21   7   3       20.24       21.90      8.30 o 
  23   7   3      185.61      177.55     12.70 o 
 -22   8   3       84.90       94.13     14.57 o 
 -20   8   3      195.88      185.91     13.80 o 
 -18   8   3      115.29       75.77     11.17 o 
 -16   8   3      991.36      959.63     20.22 o 
 -14   8   3      466.64      410.88     12.85 o 
 -12   8   3     1568.96     1459.23     24.57 o 
 -10   8   3     2175.34     2026.85     29.64 o 
  -8   8   3     5038.12     5156.81     65.95 o 
  -6   8   3     4033.57     4149.31     46.78 o 
  -4   8   3      644.57      758.75      8.65 o 
  -2   8   3     2179.87     2216.15     22.26 o 
   0   8   3      401.19      421.56      6.94 o 
   2   8   3       92.01      196.51      4.69 o 
   4   8   3      189.99      160.49      5.10 o 
   6   8   3      398.06      349.90      9.85 o 
   8   8   3      355.83      398.83      8.49 o 
  10   8   3      152.95      169.52      6.44 o 
  12   8   3       10.18        2.69      6.12 o 
  14   8   3     1504.73     1429.41     24.16 o 
  16   8   3       11.86       15.48      7.78 o 
  18   8   3      402.21      430.62     16.82 o 
  20   8   3       42.10       20.96      8.40 o 
  22   8   3      167.64      151.79     12.07 o 
 -21   9   3      279.67      310.93     15.25 o 
 -19   9   3      153.41      171.87     13.36 o 
 -17   9   3     1747.69     1793.21     35.85 o 
 -15   9   3      517.76      488.35     14.74 o 
 -13   9   3     1243.28     1054.92     20.53 o 
 -11   9   3     1408.92     1330.61     22.93 o 
  -9   9   3       11.61       12.83      6.02 o 
  -7   9   3     1235.84     1283.89     17.48 o 
  -5   9   3      160.13      147.16      4.45 o 
  -3   9   3      472.81      517.77      8.54 o 
  -1   9   3      991.52      941.22     11.55 o 
   1   9   3     2333.39     2542.99     25.53 o 
   3   9   3      323.40      300.13      6.53 o 
   5   9   3     2063.35     2108.13     24.07 o 
   7   9   3      849.14      831.74     13.19 o 
   9   9   3     1125.02     1118.22     17.91 o 
  11   9   3       88.95      145.66      8.28 o 
  13   9   3     1180.08      984.57     19.17 o 
  15   9   3      363.45      381.77     12.28 o 
  17   9   3      191.04      170.74     12.73 o 
  19   9   3       15.09       20.66      8.70 o 
  21   9   3       47.79       59.74     12.60 o 
 -22  10   3       78.47      135.00     19.04 o 
 -20  10   3      348.33      343.31     13.84 o 
 -18  10   3      356.33      370.18     16.78 o 
 -16  10   3     2832.80     2791.70     49.43 o 
 -14  10   3        0.43       -0.50      7.43 o 
 -12  10   3      341.19      324.96     11.85 o 
 -10  10   3     1465.82     1313.19     22.93 o 
  -8  10   3     1142.60     1053.09     23.63 o 
  -6  10   3        2.64        5.46      3.07 o 
  -4  10   3       22.33       23.20      3.61 o 
  -2  10   3        1.35        6.77      3.29 o 
   0  10   3      410.91      504.29      8.35 o 
   2  10   3      178.82      163.82      5.10 o 
   4  10   3     6524.06     6262.65     65.47 o 
   6  10   3       91.40      153.32      6.03 o 
   8  10   3      141.97      101.99      6.79 o 
  10  10   3      178.61      124.36      7.67 o 
  12  10   3      573.87      514.12     14.09 o 
  14  10   3     1248.60     1251.00     23.23 o 
  16  10   3       37.82       33.71      8.78 o 
  18  10   3      563.95      686.77     20.38 o 
  20  10   3      323.46      394.84     17.13 o 
 -21  11   3        0.85        1.08     11.54 o 
 -19  11   3       78.03       70.52     11.78 o 
 -17  11   3      111.07       94.11     12.08 o 
 -15  11   3     1153.80     1085.14     41.24 o 
 -13  11   3       32.54       22.82      7.55 o 
 -11  11   3      176.56      170.03      9.85 o 
  -9  11   3      186.31      219.26     10.09 o 
  -7  11   3     1517.48     1451.75     18.18 o 
  -5  11   3     2849.33     2870.67     31.26 o 
  -3  11   3      321.92      285.36      7.58 o 
  -1  11   3        2.24        9.84      3.88 o 
   1  11   3     1488.62     1302.12     16.93 o 
   3  11   3     3413.16     2955.13     34.80 o 
   5  11   3     2591.77     2271.87     27.90 o 
   7  11   3      137.87      147.09      7.34 o 
   9  11   3      688.25      614.47     14.81 o 
  11  11   3     2799.83     2598.31     38.10 o 
  13  11   3     1465.63     1436.55     25.26 o 
  15  11   3       13.66       12.54      7.65 o 
  17  11   3       55.24       20.31      9.04 o 
  19  11   3       10.98        1.88      9.40 o 
 -20  12   3       68.73       76.13     13.86 o 
 -18  12   3       62.06       65.24     15.24 o 
 -16  12   3      130.15      191.74     14.92 o 
 -14  12   3      111.20      143.06     12.55 o 
 -12  12   3      167.05      176.99     11.58 o 
 -10  12   3       85.02      102.77      9.06 o 
  -8  12   3       18.26       16.31      5.59 o 
  -6  12   3        8.98       40.78      5.79 o 
  -4  12   3     1195.96     1182.87     16.01 o 
  -2  12   3      311.68      303.58      9.41 o 
   0  12   3        0.96        1.54      4.11 o 
   2  12   3    17219.68    15311.85    163.68 o 
   4  12   3     4474.46     4274.50     49.99 o 
   6  12   3      120.20       97.92      7.89 o 
   8  12   3       77.97       77.64      7.51 o 
  10  12   3        3.86        4.13      6.34 o 
  12  12   3      141.60      200.69     10.16 o 
  14  12   3       17.70       14.65      7.78 o 
  16  12   3       23.91       40.28      9.99 o 
  18  12   3      111.40      101.76     11.89 o 
 -19  13   3       32.63       29.36     11.75 o 
 -17  13   3       82.93      131.65     17.19 o 
 -15  13   3        6.72        1.17     13.11 o 
 -13  13   3      108.48       81.95     11.06 o 
 -11  13   3       48.89       66.70     10.28 o 
  -9  13   3        1.63       -0.46      5.61 o 
  -7  13   3       70.98       33.67      7.26 o 
  -5  13   3     1314.67     1363.96     18.09 o 
  -3  13   3     1211.07     1049.15     15.07 o 
  -1  13   3      745.87      699.70     12.05 o 
   1  13   3     1065.17      873.64     14.84 o 
   3  13   3      885.53      791.52     22.24 o 
   5  13   3      422.41      431.10     12.33 o 
   7  13   3      760.35      649.00     15.75 o 
   9  13   3        7.87        2.16      6.71 o 
  11  13   3        0.32       -5.10      6.59 o 
  13  13   3        0.00       -3.80      6.94 o 
  15  13   3       90.01       83.95     10.70 o 
  17  13   3        0.67        1.06      9.47 o 
 -18  14   3       20.66       35.23     11.94 o 
 -16  14   3        8.40       -6.16     13.86 o 
 -14  14   3       10.22       -7.88     13.54 o 
 -12  14   3       23.65       19.14      8.70 o 
 -10  14   3      540.75      570.90     19.00 o 
  -8  14   3      314.94      290.00     10.79 o 
  -6  14   3      583.13      550.55     11.42 o 
  -4  14   3      180.10      170.67      6.74 o 
  -2  14   3        1.79        2.47      4.79 o 
   0  14   3       82.32       95.91      7.80 o 
   2  14   3       10.50       13.51      7.31 o 
   4  14   3      600.17      506.57     13.81 o 
   6  14   3       14.15       -4.56      6.47 o 
   8  14   3     1104.21     1085.04     24.22 o 
  10  14   3       31.81       55.16      8.12 o 
  12  14   3      425.05      492.18     16.25 o 
  14  14   3        0.06       -8.56      8.66 o 
  16  14   3      195.12      223.37     14.12 o 
 -15  15   3      101.79      112.82     17.66 o 
 -13  15   3      182.51      193.85     17.66 o 
 -11  15   3        4.24       -8.62     12.53 o 
  -9  15   3        2.30       15.45     12.72 o 
  -7  15   3      268.28      292.95     19.94 o 
  -5  15   3       29.07        3.78      6.44 o 
  -3  15   3      373.52      354.54     11.91 o 
  -1  15   3        0.03        3.47      6.54 o 
   1  15   3       42.07       20.17      6.91 o 
   3  15   3       29.68       23.51      6.85 o 
   5  15   3       49.47       24.98      7.55 o 
   7  15   3      723.63      816.02     19.14 o 
   9  15   3       63.99       74.67      8.86 o 
  11  15   3      127.22      134.68     10.35 o 
  13  15   3      550.11      633.23     20.72 o 
  15  15   3      177.49      213.92     14.31 o 
 -14  16   3       73.82       73.56     17.19 o 
 -12  16   3      145.14      175.32     22.81 o 
 -10  16   3        4.06       -5.49     12.90 o 
  -8  16   3       54.07       58.53     14.01 o 
  -6  16   3       64.11       53.55     13.54 o 
  -4  16   3      171.71      197.38     10.62 o 
  -2  16   3       25.29       21.79      7.27 o 
   0  16   3       26.31       14.45      7.90 o 
   2  16   3       20.40       26.77      7.94 o 
   4  16   3       31.54        7.89      7.54 o 
   6  16   3       44.66       28.68      8.22 o 
   8  16   3      267.61      298.88     13.00 o 
  10  16   3      176.34      226.33     14.08 o 
  12  16   3       32.54       22.90     10.37 o 
  14  16   3      116.77      157.33     13.56 o 
 -13  17   3        2.05      -16.53     16.53 o 
 -11  17   3        3.17      -14.94     14.94 o 
  -9  17   3       11.74        4.05     14.37 o 
  -7  17   3       66.41       77.51     15.70 o 
  -5  17   3       17.97       14.89     13.11 o 
  -3  17   3      390.68      377.97     14.80 o 
  -1  17   3      100.12      122.98     14.54 o 
   1  17   3      310.76      325.27     13.96 o 
   3  17   3      437.04      443.22     16.98 o 
   5  17   3      129.70      122.42     10.13 o 
   7  17   3        1.06       -8.28      8.28 o 
   9  17   3        0.18        4.26      8.57 o 
  11  17   3      206.71      206.83     14.90 o 
 -10  18   3       68.44       80.88     18.17 o 
  -8  18   3        0.09       -2.70     14.37 o 
  -6  18   3      415.99      452.61     24.49 o 
  -4  18   3      105.25       94.91     16.76 o 
  -2  18   3      273.73      332.90     20.57 o 
   0  18   3      258.27      268.23     14.36 o 
   2  18   3      235.02      219.68     13.79 o 
   4  18   3       39.57       35.38     10.20 o 
   6  18   3      360.53      325.79     16.26 o 
   8  18   3      340.56      351.52     19.24 o 
  -5  19   3      434.36      463.87     25.35 o 
  -3  19   3       38.17       67.85     16.76 o 
  -1  19   3        9.10      -11.74     11.74 o 
   1  19   3       97.79       91.14     12.46 o 
   3  19   3        0.23       -9.49      9.63 o 
   5  19   3      428.34      510.00     36.30 o 
 -24   0   4     1050.05     1030.04     47.50 o 
 -22   0   4      876.83      903.62     59.98 o 
 -20   0   4      417.66      406.13     13.49 o 
 -18   0   4      185.66      165.03     13.54 o 
 -16   0   4        4.18        3.50      5.53 o 
 -14   0   4       86.19       93.22     12.34 o 
 -12   0   4    15235.01    14468.95    246.85 o 
 -10   0   4     1330.52     1158.84     33.25 o 
  -8   0   4      465.06      549.11     14.94 o 
  -6   0   4    80423.70    81270.06   1210.88 o 
  -4   0   4   352587.94   355070.59   3921.76 o 
  -2   0   4      638.27      667.01     11.50 o 
   0   0   4      756.68      919.90      9.74 o 
   2   0   4    28574.54    31480.04    296.71 o 
   4   0   4     2173.03     2280.44     27.80 o 
   6   0   4    19422.78    21492.30    234.14 o 
   8   0   4    11226.48    12869.49    150.54 o 
  12   0   4      163.72      244.00      7.77 o 
  14   0   4       97.97       85.23      5.71 o 
  16   0   4      258.28      336.56     12.51 o 
  18   0   4     1376.41     1333.05     27.35 o 
  20   0   4       85.75      118.43      9.84 o 
  22   0   4      320.37      357.86     63.61 o 
  24   0   4       28.51       65.43     21.73 o 
 -25   1   4      135.51      148.07     18.58 o 
 -23   1   4        0.27       -1.58     13.64 o 
 -21   1   4      229.17      220.04      9.33 o 
 -19   1   4        4.68       -4.62      4.62 o 
 -17   1   4        2.39        3.26      5.54 o 
 -15   1   4       29.33       31.05      6.21 o 
 -13   1   4     3912.64     4181.60     55.04 o 
 -11   1   4      117.96      145.40      6.43 o 
  -9   1   4     1059.82      872.42     14.43 o 
  -7   1   4     1833.52     2149.42     22.28 o 
  -5   1   4     7713.41     8085.70     74.06 o 
  -3   1   4   252096.53   254513.31   2048.05 o 
  -1   1   4    28878.25    29449.51    192.71 o 
   1   1   4     4501.12     4460.01     31.78 o 
   3   1   4    32100.34    33199.19    217.27 o 
   5   1   4    17772.64    18275.02    130.52 o 
   7   1   4     1036.47     1026.02     10.03 o 
   9   1   4     2980.41     3167.88     28.11 o 
  11   1   4      120.34      122.44      3.56 o 
  13   1   4      380.06      330.78      7.54 o 
  15   1   4        4.69       -0.24      3.66 o 
  17   1   4     1793.55     1470.24     20.56 o 
  19   1   4        0.67        2.18      4.85 o 
  21   1   4      145.40      162.91      9.89 o 
  23   1   4      593.09      629.56     25.86 o 
 -24   2   4       33.00       29.27     19.41 o 
 -22   2   4     1323.88     1434.02     39.04 o 
 -20   2   4        3.91       -7.12      7.43 o 
 -18   2   4        5.45       -3.48      4.41 o 
 -16   2   4     1158.11     1038.29     21.16 o 
 -14   2   4     2156.44     1962.05     29.35 o 
 -12   2   4      977.77     1001.79     17.31 o 
 -10   2   4    10889.67    11350.92    137.35 o 
  -8   2   4      301.20      327.23      7.52 o 
  -6   2   4     9942.90    10626.40    103.74 o 
  -4   2   4     2219.06     2343.16     19.70 o 
  -2   2   4    55707.84    54893.08    381.32 o 
   0   2   4     9628.53     9965.08     68.39 o 
   2   2   4    13854.39    14007.96    111.30 o 
   4   2   4       43.97       67.43      2.13 o 
   6   2   4     6603.75     6869.87     55.68 o 
   8   2   4     4581.23     5492.92     44.07 o 
  10   2   4     1645.84     1814.58     18.32 o 
  12   2   4      323.38      303.82      5.87 o 
  14   2   4     8691.65     8215.19     72.52 o 
  16   2   4      146.22      131.35      6.29 o 
  18   2   4       17.70       29.78      4.91 o 
  20   2   4       62.79       59.36      7.47 o 
  22   2   4       69.28       65.35      9.18 o 
  24   2   4       19.47       10.65     17.31 o 
 -25   3   4      215.82      218.46     19.87 o 
 -23   3   4      761.61      784.26     29.95 o 
 -21   3   4      815.68      847.82     18.78 o 
 -19   3   4       19.04        9.14      8.42 o 
 -17   3   4        2.99       -4.79      4.79 o 
 -15   3   4       43.15       32.47      6.83 o 
 -13   3   4      158.32      140.42      7.51 o 
 -11   3   4      887.16      886.12     15.87 o 
  -9   3   4     6388.85     6098.94     75.69 o 
  -7   3   4        5.09        2.52      2.86 o 
  -5   3   4      842.54      929.66      9.99 o 
  -3   3   4      647.02      554.47      5.60 o 
  -1   3   4    41484.77    43447.18    302.59 o 
   1   3   4      121.55      126.10      1.97 o 
   3   3   4       16.73       37.00      1.61 o 
   5   3   4     3024.65     2754.96     24.85 o 
   7   3   4       86.03      112.67      3.22 o 
   9   3   4        6.81        3.63      2.20 o 
  11   3   4      250.40      257.05      5.13 o 
  13   3   4      485.82      534.22      8.49 o 
  15   3   4    10041.57     9062.04     88.97 o 
  17   3   4     2183.39     2005.46     25.80 o 
  19   3   4        8.66       -5.50      5.84 o 
  21   3   4        5.25        3.41      6.92 o 
  23   3   4       97.27       94.21     12.32 o 
 -24   4   4       68.73       56.34     16.36 o 
 -22   4   4      365.66      389.96     15.22 o 
 -20   4   4     1259.15     1267.76     31.51 o 
 -18   4   4       22.50       13.30      7.51 o 
 -16   4   4      204.12      189.65      9.13 o 
 -14   4   4        0.00        9.14      6.21 o 
 -12   4   4     2055.22     2286.70     27.81 o 
 -10   4   4      768.72      785.01     11.52 o 
  -8   4   4     4451.45     4062.57     47.33 o 
  -6   4   4       13.92       26.02      2.91 o 
  -4   4   4       28.21       25.67      2.18 o 
  -2   4   4        0.41       16.87      1.54 o 
   0   4   4      458.91      464.11      4.44 o 
   2   4   4      341.21      473.78      4.77 o 
   4   4   4     2743.94     3019.41     27.35 o 
   6   4   4     5335.47     5709.30     50.13 o 
   8   4   4    16577.16    16570.27    141.90 o 
  10   4   4       52.91       70.00      3.33 o 
  12   4   4      955.51      908.08     12.51 o 
  14   4   4      528.72      420.07     10.27 o 
  16   4   4        0.66        9.79      5.68 o 
  18   4   4      964.12      889.04     18.20 o 
  20   4   4        0.09       -6.89      6.89 o 
  22   4   4      320.68      339.72     13.32 o 
  24   4   4        9.71       -0.25     14.01 o 
 -23   5   4      745.85      779.96     21.88 o 
 -21   5   4      745.39      785.26     23.82 o 
 -19   5   4     1899.18     1778.99     30.18 o 
 -17   5   4      153.19      144.37     11.33 o 
 -15   5   4     1493.25     1349.79     23.59 o 
 -13   5   4      526.92      534.01     13.14 o 
 -11   5   4     1379.57     1228.67     20.05 o 
  -9   5   4     2940.28     2617.65     32.74 o 
  -7   5   4      141.82      198.38      4.61 o 
  -5   5   4     3310.71     3065.45     30.19 o 
  -3   5   4      327.84      370.89      5.29 o 
  -1   5   4     2489.03     2533.37     20.41 o 
   1   5   4      114.45      113.47      4.06 o 
   3   5   4      505.99      406.10      5.77 o 
   5   5   4     2244.83     2401.06     24.30 o 
   7   5   4      920.39     1197.82     13.25 o 
   9   5   4     1612.95     1758.74     17.84 o 
  11   5   4       85.49      107.61      4.54 o 
  13   5   4     1287.75     1291.59     17.87 o 
  15   5   4      394.84      409.57     11.33 o 
  17   5   4       15.65       12.47      6.50 o 
  19   5   4        0.04       -6.63      6.63 o 
  21   5   4       24.45       20.41      8.04 o 
  23   5   4        0.01       -9.21      9.32 o 
 -24   6   4      288.99      299.07     15.35 o 
 -22   6   4       81.01       58.96     10.07 o 
 -20   6   4     1136.09     1157.87     27.93 o 
 -18   6   4      398.80      438.41     13.95 o 
 -16   6   4      387.98      366.82     12.16 o 
 -14   6   4      223.09      234.75     10.09 o 
 -12   6   4        0.54       -5.26      5.26 o 
 -10   6   4      906.14      928.07     16.85 o 
  -8   6   4     1979.26     1982.48     28.25 o 
  -6   6   4      201.38      213.61      6.30 o 
  -4   6   4      471.67      709.79      8.91 o 
  -2   6   4      510.08      613.44      8.05 o 
   0   6   4     2901.63     2793.80     26.19 o 
   2   6   4     1078.85      928.73      9.79 o 
   4   6   4      229.00      308.48      5.81 o 
   6   6   4      726.45      752.13     11.98 o 
   8   6   4      258.79      239.35      5.45 o 
  10   6   4      150.86      127.68      5.28 o 
  12   6   4      699.06      622.39     11.62 o 
  14   6   4      686.65      716.96     15.97 o 
  16   6   4       92.43      114.33      8.30 o 
  18   6   4       73.35       72.04      8.23 o 
  20   6   4       47.83       56.93      8.30 o 
  22   6   4      222.81      214.72     12.41 o 
 -23   7   4       63.34       39.22     11.05 o 
 -21   7   4      147.86      159.62     13.36 o 
 -19   7   4      389.02      412.61     16.78 o 
 -17   7   4     1666.02     1644.85     28.40 o 
 -15   7   4      533.61      451.95     13.45 o 
 -13   7   4      941.62      994.45     18.93 o 
 -11   7   4     2321.17     2448.86     32.40 o 
  -9   7   4     1065.57     1068.00     18.29 o 
  -7   7   4       26.88       19.59      3.47 o 
  -5   7   4     1552.08     1553.73     16.58 o 
  -3   7   4      165.46      162.94      4.08 o 
  -1   7   4     2517.00     2363.47     23.24 o 
   1   7   4     2373.04     2295.27     23.60 o 
   3   7   4       85.71       85.01      2.86 o 
   5   7   4        9.53       14.54      3.29 o 
   7   7   4        2.17       12.36      3.34 o 
   9   7   4     3670.40     3827.97     37.89 o 
  11   7   4        0.10       -3.68      4.16 o 
  13   7   4     2557.55     2338.78     33.76 o 
  15   7   4       69.12      103.29      8.14 o 
  17   7   4      172.84      171.32      9.86 o 
  19   7   4      235.75      270.42     11.86 o 
  21   7   4       17.37       31.47      8.88 o 
  23   7   4        9.56        4.92      9.22 o 
 -22   8   4        3.05       -9.18      9.18 o 
 -20   8   4      432.81      402.54     17.02 o 
 -18   8   4      251.71      240.59     14.29 o 
 -16   8   4     1342.26     1334.03     26.62 o 
 -14   8   4      326.79      345.15     11.71 o 
 -12   8   4       50.98       18.10      6.69 o 
 -10   8   4        8.32       18.50      6.02 o 
  -8   8   4      712.57      669.83     15.11 o 
  -6   8   4      200.16      199.37      6.06 o 
  -4   8   4      370.67      347.32      6.33 o 
  -2   8   4     1148.26     1333.27     14.62 o 
   0   8   4     1898.02     1838.65     18.95 o 
   2   8   4     1099.85     1016.63     12.57 o 
   4   8   4     1152.03     1203.33     17.35 o 
   6   8   4     3661.86     3445.63     38.06 o 
   8   8   4     1900.18     1768.31     20.61 o 
  10   8   4      294.10      326.83      8.32 o 
  12   8   4      442.17      442.51     12.32 o 
  14   8   4      183.69      113.51      7.81 o 
  16   8   4        0.25        0.72      6.96 o 
  18   8   4        0.83       -6.92      6.92 o 
  20   8   4       61.94       22.05      8.35 o 
  22   8   4       46.07       14.20      9.32 o 
 -21   9   4       84.33       91.99     14.26 o 
 -19   9   4        0.21       -1.88     10.99 o 
 -17   9   4        0.01       -9.36     10.32 o 
 -15   9   4      611.41      624.75     17.86 o 
 -13   9   4      557.63      468.55     14.68 o 
 -11   9   4      400.29      358.50     11.38 o 
  -9   9   4      451.72      468.77     12.67 o 
  -7   9   4      248.51      172.89      6.06 o 
  -5   9   4       31.41       28.54      4.57 o 
  -3   9   4       71.21       73.35      3.76 o 
  -1   9   4      184.99      198.05      5.04 o 
   1   9   4     2050.53     2071.91     23.91 o 
   3   9   4     1043.51     1007.44     11.32 o 
   5   9   4      511.09      537.40     10.99 o 
   7   9   4     1030.36     1014.51     14.97 o 
   9   9   4       56.98       93.19      6.24 o 
  11   9   4     2167.24     1977.40     29.98 o 
  13   9   4      194.87      185.80      8.86 o 
  15   9   4       93.56       92.44      8.97 o 
  17   9   4        0.65        3.96      8.21 o 
  19   9   4      195.17      314.19     13.62 o 
  21   9   4        0.00       -8.63      8.63 o 
 -20  10   4        5.83        7.65     14.01 o 
 -18  10   4      176.78      183.84     14.40 o 
 -16  10   4      153.28      146.83     12.31 o 
 -14  10   4       26.45       21.06      8.30 o 
 -12  10   4      758.85      763.65     17.48 o 
 -10  10   4        0.01        6.31      6.45 o 
  -8  10   4      221.86      145.45      6.19 o 
  -6  10   4       30.11       49.68      3.75 o 
  -4  10   4      333.18      302.89      6.82 o 
  -2  10   4      473.77      440.74      9.97 o 
   0  10   4     3099.93     2953.27     29.60 o 
   2  10   4     1812.91     1832.12     20.59 o 
   4  10   4       31.45       55.93      3.58 o 
   6  10   4      587.20      552.73     10.79 o 
   8  10   4       35.02       30.50      6.12 o 
  10  10   4     2996.14     2745.92     38.92 o 
  12  10   4      430.26      468.23     13.29 o 
  14  10   4       32.90       28.26      8.00 o 
  16  10   4      109.28      128.09     12.05 o 
  18  10   4      129.23      161.51     11.99 o 
  20  10   4      365.43      442.46     16.39 o 
 -21  11   4       75.01       75.13     38.17 o 
 -19  11   4       11.73       13.69     13.54 o 
 -17  11   4      823.12      801.10     23.70 o 
 -15  11   4        0.00        4.92     10.02 o 
 -13  11   4      520.76      477.51     14.58 o 
 -11  11   4      511.89      523.23     15.07 o 
  -9  11   4       70.67       82.00      6.61 o 
  -7  11   4       12.68       39.01      4.58 o 
  -5  11   4       10.04       27.20      4.30 o 
  -3  11   4     2202.71     2108.15     24.21 o 
  -1  11   4      744.47      864.46     12.59 o 
   1  11   4     1086.02     1190.00     15.38 o 
   3  11   4      320.10      308.54      8.84 o 
   5  11   4      125.20      115.13      6.88 o 
   7  11   4      846.86      754.30     15.98 o 
   9  11   4     2741.81     2702.81     38.47 o 
  11  11   4      349.26      336.91     11.37 o 
  13  11   4      206.37      189.30      9.97 o 
  15  11   4      679.59      653.15     19.46 o 
  17  11   4       11.25       12.21      8.78 o 
  19  11   4      187.63      192.82     13.71 o 
 -20  12   4        3.54        3.63     14.54 o 
 -18  12   4       33.05       18.58     14.37 o 
 -16  12   4     1006.75     1071.27     33.59 o 
 -14  12   4       79.43       72.57     10.48 o 
 -12  12   4       20.64        0.05      7.63 o 
 -10  12   4      414.81      354.85     10.26 o 
  -8  12   4        8.14       15.03      5.23 o 
  -6  12   4     3633.69     3624.93     39.10 o 
  -4  12   4      561.97      644.88     11.26 o 
  -2  12   4        0.11       -0.64      4.04 o 
   0  12   4      586.56      644.48     11.43 o 
   2  12   4      209.03      199.49      7.21 o 
   4  12   4     2111.81     1869.11     28.80 o 
   6  12   4      576.87      570.42     14.38 o 
   8  12   4      333.79      323.38     10.95 o 
  10  12   4        3.80        7.84      6.34 o 
  12  12   4        0.34       -3.71      6.54 o 
  14  12   4       89.84       80.86     10.17 o 
  16  12   4       20.99        8.53      8.97 o 
  18  12   4        3.69       -7.04      9.28 o 
 -19  13   4       32.37       43.34     16.76 o 
 -17  13   4        0.73       15.74     13.86 o 
 -15  13   4      264.25      260.45     19.02 o 
 -13  13   4        8.39      -11.37     11.37 o 
 -11  13   4      449.35      457.34     13.71 o 
  -9  13   4       85.06       72.99      6.86 o 
  -7  13   4     5047.26     5084.68     53.20 o 
  -5  13   4      161.93      132.71      7.67 o 
  -3  13   4        3.76        2.14      5.31 o 
  -1  13   4     2220.18     1998.05     26.43 o 
   1  13   4       60.52       61.09      7.88 o 
   3  13   4     1721.01     1454.28     24.61 o 
   5  13   4      307.63      327.96     10.68 o 
   7  13   4      103.97      110.17      8.33 o 
   9  13   4       91.80       88.93      9.59 o 
  11  13   4      185.93      160.99     10.40 o 
  13  13   4        1.76       -7.97      7.97 o 
  15  13   4       50.68       40.91      9.72 o 
  17  13   4        3.45        2.80      9.47 o 
 -16  14   4       11.94       11.57     16.53 o 
 -14  14   4      401.44      443.41     16.76 o 
 -12  14   4      226.54      222.67     13.55 o 
 -10  14   4      484.55      450.84     15.67 o 
  -8  14   4      695.81      745.58     17.23 o 
  -6  14   4      424.43      351.95      9.72 o 
  -4  14   4      415.25      319.13      9.16 o 
  -2  14   4      350.65      295.72     10.59 o 
   0  14   4     3627.51     3362.79     40.77 o 
   2  14   4      370.01      247.26     11.51 o 
   4  14   4        1.38        4.15      7.04 o 
   6  14   4       10.89        5.81      6.59 o 
   8  14   4       80.44      110.83      9.12 o 
  10  14   4      182.09      176.88     10.35 o 
  12  14   4       67.71       35.10      8.84 o 
  14  14   4       15.61       12.16      9.40 o 
  16  14   4       88.21       93.41     11.45 o 
 -15  15   4      425.47      476.96     25.35 o 
 -13  15   4       36.56       45.44     15.37 o 
 -11  15   4        7.03       -5.45     12.72 o 
  -9  15   4      275.19      228.17     17.66 o 
  -7  15   4       21.71       38.02     10.70 o 
  -5  15   4        6.74        1.98      5.94 o 
  -3  15   4      846.09      810.26     17.62 o 
  -1  15   4      134.72      168.41      9.90 o 
   1  15   4      186.53      204.30      9.88 o 
   3  15   4      218.24      246.86     10.57 o 
   5  15   4       96.05       96.21      8.79 o 
   7  15   4       35.27       36.39      7.94 o 
   9  15   4        0.38        8.51      7.67 o 
  11  15   4      156.07      176.96     12.61 o 
  13  15   4     1034.12     1158.71     37.93 o 
  15  15   4      468.83      457.84     24.70 o 
 -14  16   4       11.24       35.74     16.20 o 
 -12  16   4      162.27      149.09     27.28 o 
 -10  16   4        2.72      -13.11     13.11 o 
  -8  16   4       48.04       38.84     14.94 o 
  -6  16   4      205.13      235.90     18.78 o 
  -4  16   4      308.35      347.82     12.18 o 
  -2  16   4       21.74       22.30      7.10 o 
   0  16   4      323.09      307.03     11.84 o 
   2  16   4      279.38      339.60     12.39 o 
   4  16   4        2.50       -4.15      7.32 o 
   6  16   4      826.37      882.93     20.29 o 
   8  16   4      904.28     1030.51     22.51 o 
  10  16   4       14.31       21.41     10.17 o 
  12  16   4      856.32     1068.83     27.55 o 
  14  16   4        8.23      -11.39     19.99 o 
 -11  17   4      122.90      115.61     25.50 o 
  -9  17   4      520.04      565.94     26.31 o 
  -7  17   4       17.27       16.29     16.28 o 
  -5  17   4      104.88       98.87     15.84 o 
  -3  17   4       95.85       81.50      9.86 o 
  -1  17   4      253.15      285.43     12.65 o 
   1  17   4       67.59       33.57      8.51 o 
   3  17   4       65.13       84.71      9.46 o 
   5  17   4      245.47      227.47     12.85 o 
   7  17   4        0.13       -2.64      8.28 o 
   9  17   4      722.57      820.80     23.88 o 
  11  17   4      125.21      121.38     12.44 o 
 -10  18   4        2.11      -11.65     15.37 o 
  -8  18   4        5.18       -1.25     14.94 o 
  -6  18   4      383.33      481.91     43.02 o 
  -4  18   4       71.41       51.86     16.20 o 
  -2  18   4      817.13      880.92     26.67 o 
   0  18   4       31.33       45.53      9.74 o 
   2  18   4       24.89       -3.28      9.72 o 
   4  18   4      122.79       85.28     11.67 o 
   6  18   4       54.83       47.07     10.89 o 
   8  18   4       77.64       67.81     13.46 o 
  -5  19   4      359.91      411.73     24.49 o 
  -3  19   4       36.56       47.80     15.84 o 
  -1  19   4      480.40      622.12     34.99 o 
   1  19   4      188.51      212.18     14.14 o 
   3  19   4        0.26       -2.87      9.74 o 
   5  19   4       47.46       51.85     13.69 o 
 -25   1   5       36.34       50.89     16.36 o 
 -23   1   5      395.58      442.87     28.86 o 
 -21   1   5      219.09      176.23     11.03 o 
 -19   1   5      724.00      690.48     17.31 o 
 -17   1   5      193.75      203.19      8.55 o 
 -15   1   5       21.01        7.59      6.02 o 
 -13   1   5      508.97      393.30     11.20 o 
 -11   1   5      173.83      153.57      6.55 o 
  -9   1   5      393.22      357.11      9.00 o 
  -7   1   5    15569.72    16236.36    158.19 o 
  -5   1   5      605.84      738.92      8.64 o 
  -3   1   5    30288.24    31440.11    226.03 o 
  -1   1   5     8179.92     8205.46     53.71 o 
   1   1   5     6938.12     7082.65     51.20 o 
   3   1   5    16660.04    17126.53    140.23 o 
   5   1   5    12094.96    12542.91    107.29 o 
   7   1   5     3944.08     3829.08     33.10 o 
   9   1   5      427.78      502.95      6.71 o 
  11   1   5     1370.98     1737.89     16.89 o 
  13   1   5      921.85      861.10     10.66 o 
  15   1   5      809.07      570.30     11.20 o 
  17   1   5       11.17       14.25      4.85 o 
  19   1   5       22.81       27.02      5.40 o 
  21   1   5        0.29       -4.99      7.08 o 
  23   1   5      279.54      278.57     18.58 o 
 -24   2   5      734.69      753.88     29.95 o 
 -22   2   5       46.37       37.32     11.06 o 
 -20   2   5      221.00      210.25     12.93 o 
 -18   2   5      424.34      394.37     12.99 o 
 -16   2   5        3.59       -1.82      6.43 o 
 -14   2   5      951.66      979.12     18.44 o 
 -12   2   5      135.26      188.88      7.51 o 
 -10   2   5      174.42      156.06      6.43 o 
  -8   2   5     4348.35     4522.77     50.64 o 
  -6   2   5        7.10       13.98      3.54 o 
  -4   2   5      837.15      895.23      9.73 o 
  -2   2   5     1950.07     2099.11     15.09 o 
   0   2   5     2289.08     2372.23     17.60 o 
   2   2   5      659.33      852.74      8.85 o 
   4   2   5     8693.17     9636.48     82.47 o 
   6   2   5     7649.10     8515.78     75.90 o 
   8   2   5       91.14       73.46      2.66 o 
  10   2   5      844.58      890.50     13.49 o 
  12   2   5     2135.00     2043.46     19.30 o 
  14   2   5     1745.08     1500.26     18.49 o 
  16   2   5       45.80       50.20      5.26 o 
  18   2   5       42.84       55.78      5.69 o 
  20   2   5       14.74       23.86      6.70 o 
  22   2   5      433.60      487.37     15.56 o 
  24   2   5      527.68      499.87     24.04 o 
 -25   3   5      137.82      170.13     19.49 o 
 -23   3   5       75.47       38.84     16.79 o 
 -21   3   5      293.90      272.81     15.06 o 
 -19   3   5      121.26      121.62      9.42 o 
 -17   3   5      673.58      692.15     16.36 o 
 -15   3   5     1708.92     1785.83     28.38 o 
 -13   3   5       13.00       21.70      6.02 o 
 -11   3   5      105.37       84.98      6.21 o 
  -9   3   5      905.42      862.06     14.90 o 
  -7   3   5       55.79      106.78      4.30 o 
  -5   3   5       73.52       82.19      4.62 o 
  -3   3   5      153.01      117.89      2.60 o 
  -1   3   5      569.38      697.48      6.35 o 
   1   3   5     8504.04     8761.18     68.69 o 
   3   3   5     4066.54     4343.41     37.08 o 
   5   3   5    18993.74    20448.62    179.56 o 
   7   3   5     1770.16     2037.14     20.20 o 
   9   3   5     4661.94     4591.76     40.14 o 
  11   3   5       98.13      152.52      4.11 o 
  13   3   5     7516.28     7612.55     69.87 o 
  15   3   5     1762.15     1842.19     23.98 o 
  17   3   5       22.10       10.73      4.70 o 
  19   3   5       25.44       15.95      6.57 o 
  21   3   5      475.23      525.35     15.90 o 
  23   3   5       79.13       86.26     15.00 o 
 -24   4   5      534.64      614.25     27.26 o 
 -22   4   5     1243.80     1349.12     31.60 o 
 -20   4   5       56.13       47.84      8.93 o 
 -18   4   5        0.56       -1.99      7.32 o 
 -16   4   5     1487.86     1386.77     24.08 o 
 -14   4   5      246.11      223.65      7.82 o 
 -12   4   5        0.06        5.09      4.20 o 
 -10   4   5     2695.14     2455.47     31.32 o 
  -8   4   5     1616.51     1698.00     21.75 o 
  -6   4   5      550.19      479.95      7.88 o 
  -4   4   5     2428.53     2662.18     23.00 o 
  -2   4   5    11498.47    11108.24     91.47 o 
   0   4   5     5312.45     5965.40     43.53 o 
   2   4   5     7471.48     8116.14     70.27 o 
   4   4   5     4569.45     4832.13     42.78 o 
   6   4   5      368.75      454.10      5.92 o 
   8   4   5     3008.05     3201.18     29.78 o 
  10   4   5      307.73      358.70      6.57 o 
  12   4   5     5394.43     5391.85     52.19 o 
  14   4   5        0.19       32.73      5.19 o 
  16   4   5       22.12       36.81      6.03 o 
  18   4   5      125.54      148.08      8.38 o 
  20   4   5        0.26        0.52      7.33 o 
  22   4   5       10.99       19.92      8.57 o 
 -23   5   5       80.39       91.21     13.60 o 
 -21   5   5     1498.77     1522.04     45.91 o 
 -19   5   5      650.86      647.25     17.31 o 
 -17   5   5      136.63      155.51      9.27 o 
 -15   5   5      578.02      567.32     14.74 o 
 -13   5   5     1903.79     1899.92     28.89 o 
 -11   5   5       83.10      112.33      4.49 o 
  -9   5   5      491.68      470.39      8.80 o 
  -7   5   5      447.47      455.05      8.21 o 
  -5   5   5      611.53      625.23      8.31 o 
  -3   5   5      906.60     1090.04     11.53 o 
  -1   5   5      822.41      873.52      9.37 o 
   1   5   5     1305.52     1225.84     11.57 o 
   3   5   5     6035.16     6963.27     57.04 o 
   5   5   5      125.46      139.84      3.69 o 
   7   5   5    11266.57    11862.14    110.63 o 
   9   5   5      479.04      611.11      9.22 o 
  11   5   5       14.87       -1.97      3.37 o 
  13   5   5     1143.72     1137.53     17.41 o 
  15   5   5      152.93      196.89      8.62 o 
  17   5   5        8.58       17.92      6.03 o 
  19   5   5      623.77      513.68     15.23 o 
  21   5   5       82.27       69.25      9.08 o 
  23   5   5      586.03      594.20     18.33 o 
 -24   6   5        6.57      -10.34     10.34 o 
 -22   6   5      169.43      167.53     14.85 o 
 -20   6   5      207.61      225.96     17.07 o 
 -18   6   5      202.38      186.58     10.93 o 
 -16   6   5      316.41      333.15     12.42 o 
 -14   6   5        0.01        4.49      6.55 o 
 -12   6   5      846.95      820.91     16.71 o 
 -10   6   5      590.70      564.79     10.16 o 
  -8   6   5      417.34      532.36     10.88 o 
  -6   6   5     4582.84     4794.32     45.94 o 
  -4   6   5       94.69      112.05      4.15 o 
  -2   6   5      589.24      564.42      7.07 o 
   0   6   5        0.11       21.09      2.19 o 
   2   6   5     2943.22     2772.10     24.10 o 
   4   6   5       20.67       22.33      2.40 o 
   6   6   5     3977.35     3743.30     37.08 o 
   8   6   5      334.77      356.55      7.58 o 
  10   6   5      272.57      190.61      6.71 o 
  12   6   5      784.01      819.96     14.75 o 
  14   6   5     2239.95     2133.74     29.84 o 
  16   6   5      256.42      248.82     10.69 o 
  18   6   5       58.31       49.80      7.90 o 
  20   6   5      122.88      147.87     10.30 o 
  22   6   5      464.77      477.98     16.49 o 
 -23   7   5       89.54       89.41     13.02 o 
 -21   7   5       12.37      -10.39     10.39 o 
 -19   7   5      104.16       83.61     11.58 o 
 -17   7   5       71.34       67.75      9.00 o 
 -15   7   5     1617.14     1677.14     28.08 o 
 -13   7   5       57.73       38.03      6.98 o 
 -11   7   5      859.02      864.88     16.85 o 
  -9   7   5       25.14       37.85      6.02 o 
  -7   7   5     3380.61     3376.17     41.64 o 
  -5   7   5      283.30      240.35      5.96 o 
  -3   7   5     2949.61     2960.62     26.53 o 
  -1   7   5     1786.96     1939.05     22.39 o 
   1   7   5     1604.13     1653.30     17.16 o 
   3   7   5     5206.25     5143.18     47.63 o 
   5   7   5     1889.74     1962.98     21.63 o 
   7   7   5      235.39      230.69      6.00 o 
   9   7   5        1.22       11.49      3.87 o 
  11   7   5      254.80      241.91      8.26 o 
  13   7   5        2.37        5.76      5.68 o 
  15   7   5      138.50      115.75      9.29 o 
  17   7   5      416.53      331.03     12.10 o 
  19   7   5      358.90      444.69     14.84 o 
  21   7   5     1921.71     2072.67     36.35 o 
 -22   8   5      197.46      183.37     20.99 o 
 -20   8   5       41.73       41.88     13.29 o 
 -18   8   5      510.17      507.03     18.03 o 
 -16   8   5      730.86      660.91     17.12 o 
 -14   8   5      177.98      178.41      9.74 o 
 -12   8   5       50.31       39.61      6.83 o 
 -10   8   5      632.46      665.46     14.90 o 
  -8   8   5      166.42      137.61      7.32 o 
  -6   8   5       90.76       46.53      3.52 o 
  -4   8   5       53.82       41.51      3.05 o 
  -2   8   5       59.82       36.02      3.18 o 
   0   8   5    11989.47    12594.43    116.62 o 
   2   8   5     1391.18     1313.05     13.64 o 
   4   8   5      285.90      265.84      5.93 o 
   6   8   5     1261.78     1410.15     18.17 o 
   8   8   5       19.50       17.68      3.79 o 
  10   8   5     7164.85     6559.58     81.93 o 
  12   8   5       69.31      119.69      8.13 o 
  14   8   5        2.50        7.41      6.77 o 
  16   8   5       69.99       66.75      7.90 o 
  18   8   5      122.98      100.67      9.16 o 
  20   8   5      101.63       87.35     10.04 o 
  22   8   5        5.69        7.27      9.45 o 
 -21   9   5       21.17        4.13     15.99 o 
 -19   9   5       22.48       21.11     10.60 o 
 -17   9   5       21.25       32.17     10.60 o 
 -15   9   5      356.17      374.65     12.99 o 
 -13   9   5       39.17       22.72      8.00 o 
 -11   9   5      176.55      204.71     10.14 o 
  -9   9   5      154.13      140.78      7.84 o 
  -7   9   5      276.62      244.57      7.76 o 
  -5   9   5        9.62        4.48      2.01 o 
  -3   9   5      218.92      264.08      5.89 o 
  -1   9   5     2869.10     3015.33     36.60 o 
   1   9   5     2665.35     2884.52     29.45 o 
   3   9   5      169.13      120.91      4.01 o 
   5   9   5      718.02      718.64     10.57 o 
   7   9   5       70.04       60.37      4.77 o 
   9   9   5    10700.30    10249.54    124.41 o 
  11   9   5      517.64      408.08     11.79 o 
  13   9   5       16.74       19.04      6.32 o 
  15   9   5       97.60       77.63      8.78 o 
  17   9   5      235.32      243.31     12.01 o 
  19   9   5       18.99       -0.39      8.04 o 
  21   9   5        2.53       -8.82      8.82 o 
 -20  10   5       27.80       32.71     14.54 o 
 -18  10   5       78.76       40.31     16.26 o 
 -16  10   5      116.98      108.67     11.65 o 
 -14  10   5      155.46      141.89     10.33 o 
 -12  10   5      247.58      293.41     11.33 o 
 -10  10   5      192.62      202.46     11.85 o 
  -8  10   5      816.19      734.79     11.57 o 
  -6  10   5        3.92        3.83      3.04 o 
  -4  10   5      691.94      636.58     10.66 o 
  -2  10   5       69.99       62.15      3.91 o 
   0  10   5       96.99      106.31      4.85 o 
   2  10   5     2794.70     2589.47     27.46 o 
   4  10   5        8.06       44.95      4.06 o 
   6  10   5      169.62      111.87      6.00 o 
   8  10   5     5082.13     4352.80     56.76 o 
  10  10   5     1847.04     1631.41     26.44 o 
  12  10   5      214.08      180.72      9.13 o 
  14  10   5       61.54       76.45      9.33 o 
  16  10   5      136.44      157.39     11.41 o 
  18  10   5      246.31      291.22     13.46 o 
  20  10   5       79.69      108.28     11.20 o 
 -21  11   5      222.88      229.00     39.98 o 
 -19  11   5      678.90      721.89     28.99 o 
 -17  11   5       16.29       17.81     13.54 o 
 -15  11   5       19.46        9.74     12.18 o 
 -13  11   5       80.70       98.23      9.42 o 
 -11  11   5      215.58      196.19     11.33 o 
  -9  11   5     5937.50     5820.02     66.85 o 
  -7  11   5      259.48      249.32      6.93 o 
  -5  11   5     1748.37     1618.29     19.85 o 
  -3  11   5      622.77      596.64     10.49 o 
  -1  11   5     1106.46     1022.10     13.40 o 
   1  11   5      554.04      560.78     11.04 o 
   3  11   5      263.07      261.74      8.04 o 
   5  11   5      121.09       61.10      6.23 o 
   7  11   5        1.82       -0.22      6.68 o 
   9  11   5      630.66      570.22     14.60 o 
  11  11   5      576.20      652.05     15.87 o 
  13  11   5       64.52       72.10      9.33 o 
  15  11   5      691.89      808.47     21.43 o 
  17  11   5       76.90       55.11     10.48 o 
  19  11   5      310.83      338.97     15.37 o 
 -20  12   5      161.57      189.05     22.89 o 
 -18  12   5      592.10      585.30     26.31 o 
 -16  12   5        9.92      -12.72     12.72 o 
 -14  12   5       78.86      120.46     15.37 o 
 -12  12   5     1110.96     1071.37     36.03 o 
 -10  12   5     6060.05     5801.42     67.31 o 
  -8  12   5     2449.58     2238.94     27.82 o 
  -6  12   5      453.35      390.46     11.58 o 
  -4  12   5        0.00       -3.99      3.99 o 
  -2  12   5     1047.85     1120.13     15.65 o 
   0  12   5      432.76      388.75     11.20 o 
   2  12   5      524.55      370.81      9.45 o 
   4  12   5      594.50      555.20     13.77 o 
   6  12   5      467.32      507.87     13.70 o 
   8  12   5       23.79       19.26      6.32 o 
  10  12   5      233.34      283.21     13.74 o 
  12  12   5       47.13       74.07      9.18 o 
  14  12   5      125.75      140.93     11.49 o 
  16  12   5      283.91      325.57     15.21 o 
  18  12   5       88.11      102.56     12.21 o 
 -17  13   5      298.45      341.41     22.10 o 
 -15  13   5        3.25       -2.73     12.72 o 
 -13  13   5        4.24       -0.83      7.86 o 
 -11  13   5     1103.51     1135.06     22.14 o 
  -9  13   5     2536.59     2404.54     36.44 o 
  -7  13   5       34.75       38.74      5.22 o 
  -5  13   5       15.73        7.94      4.90 o 
  -3  13   5      139.26      144.90     10.11 o 
  -1  13   5      340.25      374.78      9.83 o 
   1  13   5      627.02      506.30     12.41 o 
   3  13   5      283.69      301.88     10.64 o 
   5  13   5      129.48      121.73      8.03 o 
   7  13   5      236.60      236.53     10.29 o 
   9  13   5        0.02       -2.61      6.52 o 
  11  13   5        0.24       -0.24      7.57 o 
  13  13   5       46.27       54.09      9.72 o 
  15  13   5        3.87        6.34      8.97 o 
  17  13   5       41.07       36.31     10.83 o 
 -16  14   5      146.00      124.18     20.99 o 
 -14  14   5        0.23       -7.05      8.70 o 
 -12  14   5       11.99       -7.95      7.95 o 
 -10  14   5      721.31      819.28     18.67 o 
  -8  14   5     1161.78     1254.42     23.11 o 
  -6  14   5        0.00       -6.48      7.44 o 
  -4  14   5      187.99      218.41      8.05 o 
  -2  14   5        0.86        0.14      5.13 o 
   0  14   5       25.09        8.87      6.18 o 
   2  14   5      215.16      220.73      9.71 o 
   4  14   5      439.26      471.75     13.68 o 
   6  14   5     1003.58      929.00     19.54 o 
   8  14   5      681.10      710.50     17.24 o 
  10  14   5      102.72       78.11      9.99 o 
  12  14   5      101.19       87.14     10.57 o 
  14  14   5        0.77       -4.92     11.11 o 
  16  14   5       56.63       48.57     11.49 o 
 -15  15   5      182.70      193.71     20.40 o 
 -13  15   5       11.45       11.53     14.01 o 
 -11  15   5        2.72        5.57     14.69 o 
  -9  15   5        0.87      -10.00     12.72 o 
  -7  15   5      657.58      695.29     24.93 o 
  -5  15   5        0.44       -6.30      6.30 o 
  -3  15   5      103.58       85.44      8.28 o 
  -1  15   5      678.10      766.38     17.23 o 
   1  15   5      705.66      731.89     16.80 o 
   3  15   5       45.87       29.14      8.24 o 
   5  15   5       55.76       53.08      7.94 o 
   7  15   5       74.93       61.02      8.55 o 
   9  15   5      270.80      322.86     14.42 o 
  11  15   5      142.22      177.52     12.91 o 
  13  15   5       70.79       65.63     10.98 o 
  15  15   5      201.02      182.68     15.04 o 
 -14  16   5      144.67      119.94     19.41 o 
 -12  16   5       52.08       53.88     15.37 o 
 -10  16   5      301.44      313.19     40.92 o 
  -8  16   5       53.11       23.94     14.01 o 
  -6  16   5      474.46      566.02     24.86 o 
  -4  16   5       83.60      128.82      9.23 o 
  -2  16   5       17.25       -2.27      7.00 o 
   0  16   5      878.49     1008.06     21.70 o 
   2  16   5      190.16      180.51     10.00 o 
   4  16   5        3.36       -1.09      7.21 o 
   6  16   5       50.75       53.03      8.67 o 
   8  16   5       10.36       18.80     10.02 o 
  10  16   5      109.88      103.88     11.78 o 
  12  16   5      104.24      132.71     12.73 o 
 -11  17   5       26.43        7.34     15.04 o 
  -9  17   5      322.02      412.54     23.13 o 
  -7  17   5       29.36       23.63     14.54 o 
  -5  17   5      164.40      157.79     17.66 o 
  -3  17   5      192.98      170.68     15.98 o 
  -1  17   5      232.76      286.82     15.77 o 
   1  17   5       56.12       81.96      9.14 o 
   3  17   5      107.16       95.21      9.73 o 
   5  17   5       99.48      119.94     10.57 o 
   7  17   5       51.81       50.65     12.19 o 
   9  17   5       84.85       97.77     12.14 o 
  11  17   5       85.78       69.12     12.37 o 
  -8  18   5        0.40       17.67     15.70 o 
  -6  18   5       13.19       16.85     15.84 o 
  -4  18   5       39.32       32.61     15.37 o 
  -2  18   5      308.21      332.28     21.72 o 
   0  18   5      109.06       94.34     11.35 o 
   2  18   5       41.51       34.40     10.14 o 
   4  18   5       52.71       43.06      9.85 o 
   6  18   5      120.86      115.35     12.37 o 
   8  18   5      234.65      294.05     16.19 o 
  -5  19   5        0.10      -14.37     14.37 o 
  -3  19   5      766.53      918.86     33.98 o 
  -1  19   5       28.55       -6.36     14.54 o 
   1  19   5       27.81       24.02     10.58 o 
   3  19   5      103.68      128.56     14.46 o 
 -24   0   6      216.10      215.65     29.08 o 
 -22   0   6       26.35       19.08     12.72 o 
 -20   0   6      211.47      245.91     16.36 o 
 -18   0   6      138.54      131.11     12.72 o 
 -16   0   6     3489.63     3100.45     61.71 o 
 -14   0   6       23.08       53.87     12.93 o 
 -12   0   6       63.09       60.02     10.37 o 
 -10   0   6      208.32      246.34     14.09 o 
  -8   0   6      737.73      821.39     14.76 o 
  -6   0   6       37.90      107.61      6.79 o 
  -4   0   6       68.59       76.66      4.10 o 
  -2   0   6     6911.83     7377.13     74.53 o 
   0   0   6     7102.18     6932.31     77.43 o 
   2   0   6     3095.22     3127.77     35.74 o 
   4   0   6     4797.02     5729.49     67.83 o 
   6   0   6     5157.84     5073.58     57.39 o 
   8   0   6     3362.58     2948.14     36.85 o 
  10   0   6     3399.00     3391.98     44.31 o 
  12   0   6      525.92      429.18      9.33 o 
  14   0   6     2212.48     2184.79     38.88 o 
  16   0   6      586.91      552.66     26.88 o 
  18   0   6        4.17       32.37      8.03 o 
  20   0   6      209.35      217.84     11.79 o 
  22   0   6      514.27      578.96     34.63 o 
 -25   1   6      290.64      267.79     27.28 o 
 -23   1   6       34.81        8.84     13.54 o 
 -21   1   6       36.40       38.54      9.13 o 
 -19   1   6       41.62       30.52      8.13 o 
 -17   1   6        0.70       -6.43      6.43 o 
 -15   1   6     1062.10      978.01     18.93 o 
 -13   1   6      260.28      239.35      8.80 o 
 -11   1   6      933.04      918.32     18.20 o 
  -9   1   6     1063.70      955.92     14.66 o 
  -7   1   6      930.13      950.25     11.26 o 
  -5   1   6      445.06      581.21      9.23 o 
  -3   1   6     1419.69     1262.91     11.69 o 
  -1   1   6       47.73      137.47      2.43 o 
   1   1   6     1949.05     2207.78     18.82 o 
   3   1   6      502.20      517.81      5.67 o 
   5   1   6      735.22      685.29      7.49 o 
   7   1   6     1471.09     1637.55     15.90 o 
   9   1   6       23.88       15.81      2.31 o 
  11   1   6      440.22      437.32      6.68 o 
  13   1   6      183.01      132.42      4.61 o 
  15   1   6     2441.40     2311.77     33.08 o 
  17   1   6      836.64      825.42     14.25 o 
  19   1   6      406.37      389.22     10.47 o 
  21   1   6       44.13       41.23      7.47 o 
  23   1   6     1220.63     1338.13     37.62 o 
 -24   2   6      247.27      284.57     21.31 o 
 -22   2   6      126.95      144.97     13.57 o 
 -20   2   6      255.32      263.75     12.32 o 
 -18   2   6       96.81       94.35      8.62 o 
 -16   2   6      419.86      351.33     11.57 o 
 -14   2   6      589.19      624.16     14.43 o 
 -12   2   6       65.65       70.75      6.02 o 
 -10   2   6      105.59      121.41      7.87 o 
  -8   2   6     3414.02     3618.94     41.33 o 
  -6   2   6       80.44       97.74      3.38 o 
  -4   2   6     3886.93     4092.67     32.32 o 
  -2   2   6       12.21       37.08      1.61 o 
   0   2   6     4887.73     5087.82     40.54 o 
   2   2   6      575.34      718.32      9.07 o 
   4   2   6     1268.12      991.43     10.61 o 
   6   2   6     6201.70     6494.23     58.90 o 
   8   2   6        2.25        8.71      1.69 o 
  10   2   6     1115.88     1315.36     13.88 o 
  12   2   6       56.35       69.07      3.80 o 
  14   2   6     1988.10     1628.33     21.74 o 
  16   2   6        0.38       -3.47      4.41 o 
  18   2   6        0.01       -4.66      4.66 o 
  20   2   6       38.37       32.21      7.01 o 
  22   2   6     1122.09     1211.59     33.43 o 
 -23   3   6       32.20       23.81     15.74 o 
 -21   3   6       97.84      106.09     10.28 o 
 -19   3   6      221.40      264.97     11.57 o 
 -17   3   6       98.11       94.98      8.44 o 
 -15   3   6       53.52       34.98      6.83 o 
 -13   3   6       36.76       22.24      6.35 o 
 -11   3   6       28.18       18.08      5.26 o 
  -9   3   6      413.30      403.63      9.16 o 
  -7   3   6      353.78      395.49      8.09 o 
  -5   3   6      596.35      621.24      8.34 o 
  -3   3   6     2508.00     2883.51     23.83 o 
  -1   3   6     2204.69     2136.07     16.14 o 
   1   3   6     2505.99     2993.11     25.05 o 
   3   3   6    11945.78    12528.07    111.58 o 
   5   3   6      494.70      384.64      5.74 o 
   7   3   6     3954.38     3994.23     40.41 o 
   9   3   6     1104.50     1170.73     14.46 o 
  11   3   6      598.48      559.53      8.16 o 
  13   3   6      147.41      154.28      5.53 o 
  15   3   6      564.34      496.86     13.45 o 
  17   3   6        4.73       -4.52      4.52 o 
  19   3   6      438.45      410.78     12.32 o 
  21   3   6       56.12       77.67      8.82 o 
  23   3   6       51.97       48.80     11.79 o 
 -24   4   6      352.07      406.81     23.63 o 
 -22   4   6      203.60      219.93     14.90 o 
 -20   4   6        3.45       -8.93      8.93 o 
 -18   4   6     1030.02     1012.31     21.02 o 
 -16   4   6      269.90      274.70     10.71 o 
 -14   4   6       13.56        2.27      6.43 o 
 -12   4   6      285.30      304.65      9.11 o 
 -10   4   6        9.97        4.88      4.23 o 
  -8   4   6      361.42      336.77      7.25 o 
  -6   4   6       70.66       81.05      3.62 o 
  -4   4   6     1086.36     1253.91     11.24 o 
  -2   4   6      243.52      256.61      4.17 o 
   0   4   6     5649.33     5621.64     44.85 o 
   2   4   6      261.78      412.56      5.63 o 
   4   4   6     2439.25     2556.96     23.66 o 
   6   4   6      628.44      637.63      8.70 o 
   8   4   6        2.20       -2.18      2.68 o 
  10   4   6     1409.37     1497.08     16.67 o 
  12   4   6      798.56      720.38     11.18 o 
  14   4   6       47.11      111.80      7.14 o 
  16   4   6      734.48      581.50     13.95 o 
  18   4   6      326.08      335.28     11.33 o 
  20   4   6        0.25       -4.79      7.22 o 
  22   4   6      192.47      143.62     11.13 o 
 -23   5   6        2.52      -13.54     13.54 o 
 -21   5   6      616.90      657.12     23.69 o 
 -19   5   6      436.37      417.35     15.74 o 
 -17   5   6        4.77       -1.47      7.32 o 
 -15   5   6      406.01      349.46     11.57 o 
 -13   5   6     1407.90     1328.82     20.08 o 
 -11   5   6      464.41      467.34     10.31 o 
  -9   5   6      212.02      166.70      6.41 o 
  -7   5   6      368.27      435.13      7.52 o 
  -5   5   6      637.83      549.95      7.14 o 
  -3   5   6      284.41      275.49      4.64 o 
  -1   5   6     2676.77     2556.21     22.23 o 
   1   5   6     2246.22     2309.01     20.79 o 
   3   5   6     1463.05     1448.56     14.39 o 
   5   5   6     2476.42     2513.04     25.31 o 
   7   5   6     2640.17     2595.08     27.57 o 
   9   5   6      102.25      129.84      4.22 o 
  11   5   6       80.21      100.29      4.54 o 
  13   5   6      215.26      201.22      7.69 o 
  15   5   6      889.42      730.15     15.48 o 
  17   5   6      352.72      359.97     12.02 o 
  19   5   6      146.68      124.25      9.45 o 
  21   5   6      104.48      128.04     10.17 o 
  23   5   6       13.27       25.83      9.45 o 
 -22   6   6      217.79      251.29     16.55 o 
 -20   6   6       19.14       12.18     10.09 o 
 -18   6   6      234.13      235.23     12.02 o 
 -16   6   6       42.29       44.08      7.84 o 
 -14   6   6        0.72        8.26      6.21 o 
 -12   6   6     3133.76     3099.41     43.33 o 
 -10   6   6      584.23      645.07     13.37 o 
  -8   6   6     1432.19     1606.79     20.79 o 
  -6   6   6     1224.54     1378.45     16.13 o 
  -4   6   6     1610.17     1862.19     18.12 o 
  -2   6   6      771.28      628.83      7.56 o 
   0   6   6      872.12      866.06      8.63 o 
   2   6   6     3963.92     4076.94     34.47 o 
   4   6   6       50.16      130.51      3.69 o 
   6   6   6     2251.78     2354.27     25.55 o 
   8   6   6     1109.37     1136.49     14.59 o 
  10   6   6     2826.56     2871.02     34.09 o 
  12   6   6     4265.84     3871.37     47.84 o 
  14   6   6       33.00       13.02      6.17 o 
  16   6   6     2799.26     2617.58     40.77 o 
  18   6   6      111.99      145.00      9.53 o 
  20   6   6      355.80      368.19     13.68 o 
  22   6   6       77.42       90.89     10.50 o 
 -23   7   6      361.21      319.23     47.25 o 
 -21   7   6       86.02       83.53     14.91 o 
 -19   7   6        3.78        2.54      9.38 o 
 -17   7   6       96.58       96.98      9.57 o 
 -15   7   6       36.39       30.44      7.71 o 
 -13   7   6        8.64       27.18      6.69 o 
 -11   7   6      454.88      438.08     13.51 o 
  -9   7   6     4855.99     4915.88     55.15 o 
  -7   7   6       21.38       49.49      4.06 o 
  -5   7   6       61.61      115.09      3.66 o 
  -3   7   6     2344.53     2714.61     25.36 o 
  -1   7   6      216.74      320.82      6.03 o 
   1   7   6     3553.43     3852.42     34.64 o 
   3   7   6        4.48        5.75      2.59 o 
   5   7   6      374.98      320.22      6.42 o 
   7   7   6      211.11      224.52      6.24 o 
   9   7   6     3009.60     2980.93     35.55 o 
  11   7   6     1371.54      997.57     17.89 o 
  13   7   6     1262.92     1217.14     22.66 o 
  15   7   6        6.12        7.39      6.38 o 
  17   7   6      553.28      516.48     15.23 o 
  19   7   6     1052.43     1104.18     23.69 o 
  21   7   6        0.45       -6.30      9.48 o 
 -22   8   6      117.30      115.48     16.76 o 
 -20   8   6       59.43       65.13     14.54 o 
 -18   8   6     1331.88     1391.13     26.82 o 
 -16   8   6       20.63       32.07      8.28 o 
 -14   8   6       99.16      101.08      8.73 o 
 -12   8   6      712.28      731.45     17.43 o 
 -10   8   6        0.07       -5.84      5.84 o 
  -8   8   6      144.94      155.15      7.84 o 
  -6   8   6       13.56       15.20      3.17 o 
  -4   8   6      260.21      309.86      6.48 o 
  -2   8   6     3949.43     4068.63     48.40 o 
   0   8   6       48.80       57.79      3.40 o 
   2   8   6        0.09       -1.56      1.89 o 
   4   8   6     3649.79     3640.77     34.90 o 
   6   8   6     3987.00     3316.58     36.68 o 
   8   8   6      623.12      607.01     11.47 o 
  10   8   6      503.58      434.72     11.74 o 
  12   8   6      884.97      764.26     16.15 o 
  14   8   6      130.01      139.98      9.01 o 
  16   8   6        0.66        1.63      6.75 o 
  18   8   6      306.43      426.59     14.84 o 
  20   8   6        0.32       -1.06      8.30 o 
 -21   9   6      492.71      583.19     26.31 o 
 -19   9   6      225.81      273.60     19.49 o 
 -17   9   6     2045.05     1993.04     33.70 o 
 -15   9   6      211.35      211.92     11.03 o 
 -13   9   6       17.93       -1.43      7.56 o 
 -11   9   6      242.91      269.04     10.56 o 
  -9   9   6     1249.41     1193.14     22.54 o 
  -7   9   6        3.40        9.47      3.42 o 
  -5   9   6       16.70       18.40      2.90 o 
  -3   9   6       45.22       55.67      4.04 o 
  -1   9   6     1866.68     1869.28     20.48 o 
   1   9   6       27.49       51.76      3.78 o 
   3   9   6     2724.23     2795.08     32.97 o 
   5   9   6     2011.51     1812.65     21.31 o 
   7   9   6     9685.37     9014.70    113.38 o 
   9   9   6     4337.85     3668.49     48.91 o 
  11   9   6       10.81       -0.85      7.12 o 
  13   9   6       57.92       40.59      7.83 o 
  15   9   6       22.69        6.83      8.06 o 
  17   9   6       32.35       41.88      9.65 o 
  19   9   6       36.73       47.59      9.30 o 
  21   9   6       38.08       47.03     10.04 o 
 -20  10   6     1009.84     1062.91     39.87 o 
 -18  10   6       47.16       23.30     15.99 o 
 -16  10   6       65.33       39.12     11.95 o 
 -14  10   6      185.56      186.51     11.08 o 
 -12  10   6      440.50      433.52     13.61 o 
 -10  10   6     2919.69     2667.39     34.27 o 
  -8  10   6       69.18       74.97      4.67 o 
  -6  10   6       16.44       10.27      3.62 o 
  -4  10   6       30.45       42.92      4.12 o 
  -2  10   6      288.93      284.96      6.83 o 
   0  10   6     1510.29     1353.77     18.03 o 
   2  10   6      736.18      708.65     12.81 o 
   4  10   6     2787.92     2620.17     30.22 o 
   6  10   6      101.49      111.95      8.00 o 
   8  10   6       84.38      109.65      7.43 o 
  10  10   6     1206.01      927.72     18.56 o 
  12  10   6      223.27      181.75     10.28 o 
  14  10   6      670.00      622.08     22.02 o 
  16  10   6      513.43      591.06     16.94 o 
  18  10   6      128.69      117.90     10.84 o 
  20  10   6       27.70       32.99     10.19 o 
 -19  11   6     1410.55     1469.66     42.23 o 
 -17  11   6       66.29       88.76     15.84 o 
 -15  11   6      176.15      175.62     13.36 o 
 -13  11   6      250.10      246.96     13.80 o 
 -11  11   6     1459.69     1334.64     21.20 o 
  -9  11   6      501.18      459.31     12.24 o 
  -7  11   6      303.27      262.26      7.16 o 
  -5  11   6      919.74      888.60     13.19 o 
  -3  11   6       87.33       75.83      4.99 o 
  -1  11   6     2027.28     1937.51     24.07 o 
   1  11   6     7188.70     6664.60     70.06 o 
   3  11   6     2827.92     2630.72     32.55 o 
   5  11   6      678.62      591.94     13.91 o 
   7  11   6        5.93        4.18      7.21 o 
   9  11   6        0.66        1.16      6.32 o 
  11  11   6       66.10       80.14      8.78 o 
  13  11   6      369.53      337.70     13.48 o 
  15  11   6      128.27      139.19     10.98 o 
  17  11   6       79.84      135.89     11.08 o 
  19  11   6       75.14      125.15     12.60 o 
 -18  12   6      657.37      624.18     27.08 o 
 -16  12   6       77.90      123.47     16.76 o 
 -14  12   6      687.31      705.55     24.32 o 
 -12  12   6      178.26      204.71     10.72 o 
 -10  12   6        3.68        1.38      6.82 o 
  -8  12   6      319.43      295.38      9.56 o 
  -6  12   6        3.33       -4.64      4.70 o 
  -4  12   6      149.93      123.85      6.36 o 
  -2  12   6        4.01       13.76      5.13 o 
   0  12   6     1288.08     1138.16     17.79 o 
   2  12   6        5.96        4.49      5.33 o 
   4  12   6        0.26        6.25      6.12 o 
   6  12   6      264.55      191.55      9.34 o 
   8  12   6      349.20      356.84     11.28 o 
  10  12   6       56.64       65.69      8.48 o 
  12  12   6      308.16      298.87     13.48 o 
  14  12   6      161.11      200.38     12.21 o 
  16  12   6      576.17      530.46     18.26 o 
  18  12   6      277.91      360.81     15.56 o 
 -17  13   6        6.86       14.38     16.74 o 
 -15  13   6       14.71       -7.86     10.20 o 
 -13  13   6      510.95      484.09     17.19 o 
 -11  13   6        3.34        8.83      7.38 o 
  -9  13   6     1502.50     1426.36     25.44 o 
  -7  13   6      172.45      208.81      7.82 o 
  -5  13   6      107.42       84.88      7.75 o 
  -3  13   6      830.78      813.03     14.77 o 
  -1  13   6      710.36      652.36     13.45 o 
   1  13   6      255.08      210.88      7.99 o 
   3  13   6       18.12       14.39      6.34 o 
   5  13   6       98.96      103.29      8.33 o 
   7  13   6        6.24        7.23      6.71 o 
   9  13   6       49.70       52.69     10.49 o 
  11  13   6      230.15      249.77     13.27 o 
  13  13   6      375.40      354.14     14.69 o 
  15  13   6      132.69      116.21     11.31 o 
  17  13   6      446.32      458.03     21.40 o 
 -16  14   6       13.80        0.38     11.06 o 
 -14  14   6      145.50      196.86     13.34 o 
 -12  14   6      201.37      236.72     14.70 o 
 -10  14   6      651.47      678.91     17.47 o 
  -8  14   6     1174.89     1207.58     22.84 o 
  -6  14   6       53.49       75.78      6.42 o 
  -4  14   6        0.07        0.99      5.37 o 
  -2  14   6      924.01      871.07     17.21 o 
   0  14   6      607.95      591.36     13.00 o 
   2  14   6       75.20       94.17      7.23 o 
   4  14   6        0.28       -4.91      6.47 o 
   6  14   6      154.80      165.69      9.57 o 
   8  14   6      538.49      443.70     15.92 o 
  10  14   6       22.74       26.60     12.46 o 
  12  14   6      300.83      340.21     15.44 o 
  14  14   6        7.79       -6.68      9.32 o 
  16  14   6       22.14       14.03      9.99 o 
 -15  15   6       17.38        0.31     16.26 o 
 -13  15   6        0.53       -1.02     10.86 o 
 -11  15   6       11.75       12.92      9.69 o 
  -9  15   6        8.10       -1.21      8.13 o 
  -7  15   6       17.79       30.60      7.83 o 
  -5  15   6        8.00        8.57      5.79 o 
  -3  15   6       21.18        5.05      5.75 o 
  -1  15   6      820.31      780.88     16.54 o 
   1  15   6       17.70       20.56      7.21 o 
   3  15   6        0.90       -4.62      6.76 o 
   5  15   6       78.31       96.43      8.86 o 
   7  15   6      136.96      152.99     11.09 o 
   9  15   6        6.53        6.96      8.66 o 
  11  15   6        0.25        5.97      9.32 o 
  13  15   6      219.24      263.26     14.69 o 
 -14  16   6       50.62       11.67     19.72 o 
 -12  16   6        9.09      -11.99     14.37 o 
 -10  16   6      199.75      243.44     19.49 o 
  -8  16   6      379.59      303.21     19.49 o 
  -6  16   6       12.11       -1.87     10.09 o 
  -4  16   6      287.77      280.45     11.65 o 
  -2  16   6        1.34       -7.10      7.10 o 
   0  16   6      368.61      349.14     15.63 o 
   2  16   6        9.15        5.50      7.50 o 
   4  16   6       16.63       44.66      8.03 o 
   6  16   6        0.01        8.08      8.97 o 
   8  16   6       71.49      107.87     11.69 o 
  10  16   6        4.55       17.08      9.72 o 
  12  16   6      125.84      207.72     14.04 o 
 -11  17   6      186.45      264.78     23.08 o 
  -9  17   6       12.54        7.48     14.94 o 
  -7  17   6       95.54      127.46     17.19 o 
  -5  17   6      116.27      111.35     15.84 o 
  -3  17   6      354.00      422.18     16.32 o 
  -1  17   6       21.16       18.31      8.07 o 
   1  17   6       10.77        9.86      8.28 o 
   3  17   6      182.45      159.44     10.90 o 
   5  17   6      905.45     1029.41     26.12 o 
   7  17   6       27.03       26.69     11.11 o 
   9  17   6        1.56        1.44     10.17 o 
  -8  18   6       50.10       47.66     23.73 o 
  -6  18   6        8.54      -14.94     14.94 o 
  -4  18   6       27.11       48.31     16.20 o 
  -2  18   6      326.50      327.69     23.08 o 
   0  18   6       59.47       71.64     11.05 o 
   2  18   6      295.75      232.43     13.79 o 
   4  18   6        9.57        0.35      9.32 o 
   6  18   6        5.19       30.25     10.73 o 
  -3  19   6       54.34       42.97     16.76 o 
  -1  19   6      104.36      130.90     29.08 o 
   1  19   6      155.47      168.77     16.79 o 
 -23   1   7       49.58       39.38     11.87 o 
 -21   1   7       42.55       11.90      8.44 o 
 -19   1   7       48.14       72.57      8.80 o 
 -17   1   7      710.62      638.36     16.03 o 
 -15   1   7     1700.14     1665.22     28.51 o 
 -13   1   7      219.25      229.59     10.53 o 
 -11   1   7      621.94      587.93     10.92 o 
  -9   1   7     2546.64     2618.75     37.78 o 
  -7   1   7      561.51      663.12      9.00 o 
  -5   1   7    16465.67    17411.14    139.29 o 
  -3   1   7     2634.00     2581.93     22.37 o 
  -1   1   7     3899.87     4012.04     35.67 o 
   1   1   7      542.85      606.07      6.43 o 
   3   1   7      196.63      181.82      4.71 o 
   5   1   7      116.86      204.48      3.46 o 
   7   1   7     6949.04     7025.22     61.22 o 
   9   1   7      203.86      236.73      4.95 o 
  11   1   7      160.99      162.44      5.29 o 
  13   1   7     1123.07      953.41     14.11 o 
  15   1   7     1046.19      907.67     14.99 o 
  17   1   7       66.89       63.94      5.61 o 
  19   1   7        6.31       11.39      5.39 o 
  21   1   7      129.44      171.95     11.95 o 
  23   1   7      114.48      175.74     16.36 o 
 -24   2   7       18.49       23.63     14.54 o 
 -22   2   7      176.86      178.68     12.00 o 
 -20   2   7      294.52      302.22     12.62 o 
 -18   2   7        7.34        0.00      7.14 o 
 -16   2   7      778.01      769.23     17.00 o 
 -14   2   7      682.54      653.21     15.07 o 
 -12   2   7       11.03       12.24      5.39 o 
 -10   2   7     3439.31     3402.25     51.86 o 
  -8   2   7      145.08      164.92      5.75 o 
  -6   2   7    13977.39    14887.21    133.64 o 
  -4   2   7      283.78      395.99      7.33 o 
  -2   2   7      708.49      765.65      8.11 o 
   0   2   7       87.14       67.55      2.76 o 
   2   2   7        0.89       22.69      3.05 o 
   4   2   7    10639.60    11095.12    111.27 o 
   6   2   7      314.35      365.09      5.81 o 
   8   2   7     1389.45     1586.44     15.97 o 
  10   2   7     1023.42      956.29     10.90 o 
  12   2   7     4294.66     4428.18     40.82 o 
  14   2   7     1133.51     1007.60     15.55 o 
  16   2   7      912.28      825.92     18.47 o 
  18   2   7       26.74       41.83      5.78 o 
  20   2   7        9.65       -0.89      6.47 o 
  22   2   7      799.86      831.41     20.31 o 
 -23   3   7     1056.08     1172.09     33.46 o 
 -21   3   7      120.97      102.33     10.22 o 
 -19   3   7      133.27      120.42      9.74 o 
 -17   3   7        5.77       12.23      6.98 o 
 -15   3   7     1327.67     1316.20     23.11 o 
 -13   3   7      817.88      797.49     16.36 o 
 -11   3   7     1212.61     1212.26     20.05 o 
  -9   3   7       22.62       35.87      4.48 o 
  -7   3   7        4.62        1.42      3.12 o 
  -5   3   7     3445.69     3665.64     32.25 o 
  -3   3   7     6088.29     6697.01     55.04 o 
  -1   3   7     2247.46     2145.38     18.67 o 
   1   3   7     2484.15     2680.25     23.69 o 
   3   3   7     8750.96     9323.51     93.64 o 
   5   3   7     1207.21     1239.26     13.09 o 
   7   3   7     1071.79     1151.03     13.16 o 
   9   3   7        6.69       32.19      3.25 o 
  11   3   7     1202.76     1120.77     14.81 o 
  13   3   7     1609.71     1670.21     23.79 o 
  15   3   7      519.47      458.75     11.22 o 
  17   3   7      301.97      255.10      9.02 o 
  19   3   7      539.04      529.96     14.38 o 
  21   3   7        3.34        4.05      8.93 o 
  23   3   7       16.58       26.43     11.50 o 
 -24   4   7      569.10      676.40     41.12 o 
 -22   4   7      415.39      471.18     18.76 o 
 -20   4   7       59.12       20.59      8.73 o 
 -18   4   7       12.57       13.42      7.84 o 
 -16   4   7       39.49       45.82      7.51 o 
 -14   4   7        0.82        6.82      6.43 o 
 -12   4   7       80.16       65.11      6.55 o 
 -10   4   7       94.60      135.52      6.98 o 
  -8   4   7      265.28      333.92      8.32 o 
  -6   4   7      240.60      242.70      5.40 o 
  -4   4   7      215.71      216.56      4.63 o 
  -2   4   7     8385.82     8883.93     70.26 o 
   0   4   7      385.58      419.53      5.58 o 
   4   4   7        3.82       20.82      2.30 o 
   6   4   7      907.46      728.79      9.53 o 
   8   4   7     1151.68     1037.46     13.13 o 
  10   4   7     5631.98     5310.41     51.80 o 
  12   4   7      276.31      269.78      7.72 o 
  14   4   7      335.71      257.95      9.42 o 
  16   4   7       30.63       12.42      5.68 o 
  18   4   7      101.93      111.27      7.89 o 
  20   4   7        1.22       -6.23      6.23 o 
  22   4   7       16.82       11.63      8.88 o 
 -23   5   7      203.90      160.59     19.41 o 
 -21   5   7       53.42       45.19     11.31 o 
 -19   5   7      119.84      111.80      9.91 o 
 -17   5   7      894.79      928.65     19.89 o 
 -15   5   7     1107.96     1210.96     23.70 o 
 -13   5   7     1731.01     1739.34     27.45 o 
 -11   5   7      933.68      896.60     15.29 o 
  -9   5   7     1707.25     1724.03     23.47 o 
  -7   5   7      835.18      935.00     13.13 o 
  -5   5   7       13.68       14.71      3.58 o 
  -3   5   7      801.82      827.57      8.63 o 
  -1   5   7      485.65      507.32      6.04 o 
   1   5   7     1023.55     1036.75     10.16 o 
   3   5   7       26.88       27.66      2.47 o 
   5   5   7      130.41      153.69      4.04 o 
   7   5   7      480.86      652.74      9.53 o 
   9   5   7     1517.59     1636.45     17.98 o 
  11   5   7     3148.66     2860.52     33.75 o 
  13   5   7     3427.52     3005.69     40.91 o 
  15   5   7      462.09      379.36     11.03 o 
  17   5   7        1.25       -1.50      6.02 o 
  19   5   7      122.01      117.03      8.80 o 
  21   5   7       32.07       22.29      8.19 o 
 -22   6   7        1.21      -13.54     13.54 o 
 -20   6   7      326.18      349.45     14.14 o 
 -18   6   7     1186.26     1205.28     23.75 o 
 -16   6   7      538.61      529.77     14.90 o 
 -14   6   7     1284.76     1183.89     22.00 o 
 -12   6   7        8.87       12.67      6.32 o 
 -10   6   7        2.18        1.14      4.33 o 
  -8   6   7     2394.14     2379.99     30.33 o 
  -6   6   7       19.96       36.47      3.33 o 
  -4   6   7      849.73      903.95      9.96 o 
  -2   6   7     1216.23     1261.59     12.78 o 
   0   6   7      702.42      671.96      7.89 o 
   2   6   7      988.32     1074.58     11.84 o 
   4   6   7      356.84      482.95      7.56 o 
   6   6   7     3151.65     3307.40     34.55 o 
   8   6   7      246.15      275.47      6.36 o 
  10   6   7        1.75       -3.76      4.04 o 
  12   6   7       36.44       27.67      6.17 o 
  14   6   7      290.86      256.15     10.14 o 
  16   6   7      398.00      404.05     13.10 o 
  18   6   7      258.59      245.38     11.52 o 
  20   6   7      219.24      182.15     11.25 o 
  22   6   7       74.24       85.60     10.36 o 
 -23   7   7        1.79      -14.37     14.37 o 
 -21   7   7       20.64      -13.54     13.54 o 
 -19   7   7      673.67      664.07     19.98 o 
 -17   7   7     1695.33     1772.09     30.67 o 
 -15   7   7      292.02      259.05     13.83 o 
 -13   7   7      813.62      730.78     16.67 o 
 -11   7   7     3317.82     3270.38     45.07 o 
  -9   7   7      814.05      884.20     13.75 o 
  -7   7   7      763.44      668.69     10.40 o 
  -5   7   7     2623.20     2646.46     25.29 o 
  -3   7   7     2891.85     2968.24     28.53 o 
  -1   7   7       34.05       97.56      4.00 o 
   1   7   7      210.28      282.19      5.26 o 
   3   7   7      420.86      390.83      8.78 o 
   5   7   7      528.02      497.35      8.32 o 
   7   7   7      106.44      119.31      5.19 o 
   9   7   7      150.88      176.84      6.88 o 
  11   7   7        3.37        1.01      5.05 o 
  13   7   7      225.33      214.53     10.17 o 
  15   7   7       51.37       40.37      7.82 o 
  17   7   7      739.17      740.77     18.17 o 
  19   7   7      740.95      852.27     20.75 o 
  21   7   7       25.74        9.87      8.75 o 
 -22   8   7      164.96      154.89     19.02 o 
 -20   8   7      417.38      463.51     31.48 o 
 -18   8   7      802.77      818.39     23.74 o 
 -16   8   7        0.86       -5.47      7.63 o 
 -14   8   7        9.96        5.33      6.83 o 
 -12   8   7      381.75      386.08     12.16 o 
 -10   8   7      841.03      894.99     15.85 o 
  -8   8   7       35.68       41.16      5.14 o 
  -6   8   7      215.42      188.51      4.65 o 
  -4   8   7      275.53      308.22      5.77 o 
  -2   8   7     2390.41     2425.86     23.24 o 
   0   8   7     1709.56     1671.16     18.60 o 
   2   8   7      253.32      276.08      6.19 o 
   4   8   7      224.96      173.54      5.62 o 
   6   8   7      565.53      521.64     11.05 o 
   8   8   7     2104.92     2101.80     28.47 o 
  10   8   7     3103.33     2788.43     38.34 o 
  12   8   7      749.67      658.84     16.01 o 
  14   8   7        0.58       -6.24      6.24 o 
  16   8   7      352.12      315.03     12.54 o 
  18   8   7       31.80       27.50      8.46 o 
  20   8   7       18.92       41.38     10.04 o 
 -21   9   7      643.49      694.70     29.41 o 
 -19   9   7      602.78      586.28     25.44 o 
 -17   9   7       13.20        7.45     10.28 o 
 -15   9   7      764.91      777.57     24.75 o 
 -13   9   7       19.56        6.11      6.98 o 
 -11   9   7      187.55      221.79     10.09 o 
  -9   9   7        0.18       -5.14      5.14 o 
  -7   9   7       71.54       76.05      4.07 o 
  -5   9   7     2946.56     2817.38     28.04 o 
  -3   9   7      547.97      630.30      9.99 o 
  -1   9   7       83.20       98.26      4.29 o 
   1   9   7     5341.91     5418.27     52.62 o 
   3   9   7       84.56       99.15      4.30 o 
   5   9   7      252.85      335.12      8.68 o 
   7   9   7      677.95      762.95     14.47 o 
   9   9   7     2802.60     2292.71     33.00 o 
  11   9   7      176.69      163.42      9.56 o 
  13   9   7      448.18      436.24     14.69 o 
  15   9   7        4.03        0.45      7.05 o 
  17   9   7      120.07      167.56     11.08 o 
  19   9   7      336.12      393.36     16.79 o 
 -20  10   7      858.13      835.07     37.03 o 
 -18  10   7       13.19      -13.11     13.11 o 
 -16  10   7      595.51      618.51     20.95 o 
 -14  10   7      437.57      402.45     15.78 o 
 -12  10   7      249.46      246.47     14.26 o 
 -10  10   7      173.87      172.13      7.99 o 
  -8  10   7       65.64      109.13      4.54 o 
  -6  10   7      717.62      717.51      9.90 o 
  -4  10   7        2.80       -2.20      4.05 o 
  -2  10   7       46.73       77.34      4.76 o 
   0  10   7     1661.20     1569.17     21.99 o 
   2  10   7      104.46       73.83      4.62 o 
   4  10   7      579.61      528.34     18.32 o 
   6  10   7     1820.76     1636.41     25.80 o 
   8  10   7     3053.58     2766.19     42.08 o 
  10  10   7     1692.27     1645.73     32.64 o 
  12  10   7      537.67      617.59     17.21 o 
  14  10   7       60.44       56.49      9.11 o 
  16  10   7      433.71      435.53     17.21 o 
  18  10   7       21.58        5.33      8.75 o 
 -19  11   7      231.80      213.58     20.40 o 
 -17  11   7       12.54       31.62     13.54 o 
 -15  11   7       71.19       58.97     11.78 o 
 -13  11   7      353.74      366.69     15.78 o 
 -11  11   7     1937.79     1921.31     30.54 o 
  -9  11   7      909.16      969.08     19.28 o 
  -7  11   7       31.85       24.90      4.95 o 
  -5  11   7      153.22      128.53      6.56 o 
  -3  11   7      212.05      182.84      7.06 o 
  -1  11   7     6211.26     5533.54     62.35 o 
   1  11   7     1471.72     1435.50     23.12 o 
   3  11   7      744.83      713.57     13.46 o 
   5  11   7       10.34       16.21      6.23 o 
   7  11   7     1760.30     1535.65     25.10 o 
   9  11   7      867.81      896.66     19.51 o 
  11  11   7       24.62       27.80      7.83 o 
  13  11   7      265.30      240.01     12.31 o 
  15  11   7       32.59       39.62      9.75 o 
  17  11   7      104.85      109.28     11.06 o 
  19  11   7      850.22     1061.71     27.55 o 
 -18  12   7      221.27      266.63     20.40 o 
 -16  12   7      139.45      165.90     18.17 o 
 -14  12   7       46.15       39.38      8.67 o 
 -12  12   7       58.53       72.24      8.55 o 
 -10  12   7      375.31      348.71     12.50 o 
  -8  12   7      261.51      264.54     11.39 o 
  -6  12   7      149.85      141.72      6.69 o 
  -4  12   7       38.48       23.57      5.40 o 
  -2  12   7     9038.99     8411.96     91.92 o 
   0  12   7      166.13      129.56      6.96 o 
   2  12   7      554.81      514.76     11.63 o 
   4  12   7     1013.68     1011.06     19.21 o 
   6  12   7     1351.24     1301.83     22.93 o 
   8  12   7        2.22       -6.45      6.45 o 
  10  12   7      105.93       95.19     12.56 o 
  12  12   7      226.22      189.55     11.58 o 
  14  12   7      118.43      111.08     11.92 o 
  16  12   7       74.40       88.20     11.72 o 
  18  12   7     1105.09     1246.72     27.98 o 
 -17  13   7       82.89       60.45     12.10 o 
 -15  13   7       20.37        6.13     10.73 o 
 -13  13   7       14.37       11.45      8.93 o 
 -11  13   7      114.48      149.68     10.09 o 
  -9  13   7      681.52      691.93     17.10 o 
  -7  13   7      426.15      409.22     10.47 o 
  -5  13   7      215.36      222.25      8.10 o 
  -3  13   7      678.23      640.11     13.43 o 
  -1  13   7     1664.17     1569.93     22.66 o 
   1  13   7      405.08      395.01     10.65 o 
   3  13   7      324.22      361.45     12.91 o 
   5  13   7      766.33      772.72     17.12 o 
   7  13   7        9.28       27.56      7.25 o 
   9  13   7      512.73      573.24     17.47 o 
  11  13   7       21.99       18.44      7.78 o 
  13  13   7       47.09       32.60      9.48 o 
  15  13   7       27.21       34.59      9.99 o 
 -16  14   7       17.30       15.34     13.28 o 
 -14  14   7      186.08      193.46     13.94 o 
 -12  14   7       10.84       -0.13      8.70 o 
 -10  14   7      209.02      189.55     10.40 o 
  -8  14   7       95.43      118.46     11.15 o 
  -6  14   7      309.81      330.49     12.24 o 
  -4  14   7      501.86      469.79     11.38 o 
  -2  14   7      476.48      457.84     15.26 o 
   0  14   7     1270.16     1205.56     22.45 o 
   2  14   7       17.01       26.48      6.22 o 
   4  14   7      363.97      424.34     13.35 o 
   6  14   7       24.04       15.01      8.45 o 
   8  14   7      211.46      256.19     12.73 o 
  10  14   7       43.10       35.25      8.97 o 
  12  14   7        1.87       -6.59      8.48 o 
  14  14   7      325.74      309.39     15.21 o 
 -15  15   7       66.07       70.88     13.45 o 
 -13  15   7       88.88       93.88     11.62 o 
 -11  15   7      355.19      415.11     16.58 o 
  -9  15   7       86.22       94.56      9.73 o 
  -7  15   7      468.51      479.55     14.57 o 
  -5  15   7        8.85       15.09      6.08 o 
  -3  15   7       92.66       82.82      7.08 o 
  -1  15   7        6.77       13.30      6.02 o 
   1  15   7      319.21      272.45     10.78 o 
   3  15   7       36.35       37.72      8.20 o 
   5  15   7      116.04       71.39      9.56 o 
   7  15   7       19.55       38.62      8.48 o 
   9  15   7       70.27      101.65     10.98 o 
  11  15   7        5.21        4.32      8.97 o 
  13  15   7        1.29       -3.78      9.32 o 
 -12  16   7        4.47       -0.19     15.24 o 
 -10  16   7       12.05       -0.38     14.01 o 
  -8  16   7        2.92       -5.63     13.11 o 
  -6  16   7       34.93       12.04     11.06 o 
  -4  16   7      246.36      264.54     22.64 o 
  -2  16   7      125.88      190.19     10.36 o 
   0  16   7       24.11       10.62      7.20 o 
   2  16   7        0.82       -3.84      6.82 o 
   4  16   7        0.01       -4.39      8.00 o 
   6  16   7       94.16      110.49     10.85 o 
   8  16   7        3.06       -2.30      9.11 o 
  10  16   7      680.44      755.60     22.44 o 
  12  16   7       10.18       -2.49      9.99 o 
 -11  17   7        4.00       22.88     15.70 o 
  -9  17   7       24.34       21.60     15.27 o 
  -7  17   7       35.19       42.66     15.37 o 
  -5  17   7       10.74       32.91     11.49 o 
  -3  17   7      215.91      257.50     13.89 o 
  -1  17   7      353.09      362.20     13.52 o 
   1  17   7       89.20      121.37     10.73 o 
   3  17   7      299.25      287.93     14.51 o 
   5  17   7      182.47      195.25     13.34 o 
   7  17   7        4.25        5.78     11.60 o 
   9  17   7       49.33       35.62     10.58 o 
  -8  18   7       31.50       10.27     16.20 o 
  -6  18   7      239.97      274.56     21.31 o 
  -4  18   7        9.54       -3.63     14.54 o 
  -2  18   7       14.02      -12.60     19.15 o 
   0  18   7        0.18       -8.70      8.70 o 
   2  18   7      171.43      162.00     14.63 o 
   4  18   7      501.92      498.90     18.83 o 
   6  18   7        5.66        1.94     10.17 o 
 -22   0   8        7.60       -4.54     12.72 o 
 -20   0   8      110.65      115.46     14.01 o 
 -18   0   8      134.60      145.04     14.01 o 
 -16   0   8      827.61      853.65     25.44 o 
 -14   0   8        1.38       -3.21      8.51 o 
 -12   0   8     1271.73     1229.15     37.97 o 
 -10   0   8     1445.36     1626.17     29.82 o 
  -8   0   8    62560.52    65544.06   1148.17 o 
  -6   0   8     6775.04     7397.14    119.96 o 
  -4   0   8     7289.21     7651.81     91.10 o 
  -2   0   8     1462.66     1703.37     22.27 o 
   0   0   8    30033.39    30909.16    384.78 o 
   2   0   8     8065.98     8726.16    103.46 o 
   4   0   8      404.54      575.61     12.66 o 
   6   0   8     4062.30     4375.07     57.19 o 
   8   0   8        2.03       32.68      3.90 o 
  10   0   8       21.90       27.57      4.82 o 
  12   0   8      967.76      939.00     20.23 o 
  14   0   8     6884.55     5772.45     90.48 o 
  16   0   8       81.09       64.98      8.13 o 
  18   0   8       16.76        7.16      7.53 o 
  20   0   8      419.23      539.24     18.48 o 
  22   0   8       64.31       53.37     15.99 o 
 -23   1   8       56.21       57.30     12.55 o 
 -21   1   8       10.24        0.43      8.59 o 
 -19   1   8      101.22       91.45      9.13 o 
 -17   1   8      637.29      677.79     16.36 o 
 -15   1   8     1875.35     1855.69     29.37 o 
 -13   1   8      889.50      947.70     18.20 o 
 -11   1   8      123.80      107.07      4.94 o 
  -9   1   8     1000.44      978.27     32.72 o 
  -7   1   8    57553.50    62692.64    576.69 o 
  -5   1   8        4.99        6.50      2.63 o 
  -3   1   8     4999.05     5246.63     46.36 o 
  -1   1   8      149.91      143.24      4.55 o 
   1   1   8        0.91        6.60      2.35 o 
   3   1   8     3689.39     4043.67     40.33 o 
   5   1   8       22.71       37.46      2.29 o 
   7   1   8     1790.08     1772.31     17.84 o 
   9   1   8      331.90      405.63      6.88 o 
  11   1   8     1652.91     1650.96     18.88 o 
  13   1   8     1790.37     1463.34     20.27 o 
  15   1   8      229.36      194.18      7.09 o 
  17   1   8      598.88      587.00     12.26 o 
  19   1   8      792.34      807.92     15.43 o 
  21   1   8        0.29       -3.97      7.01 o 
  23   1   8        2.96      -12.72     12.72 o 
 -24   2   8        1.52        5.45     23.13 o 
 -22   2   8        0.00       -9.00      9.00 o 
 -20   2   8      135.36      132.81     10.22 o 
 -18   2   8      244.64      278.95     13.74 o 
 -16   2   8     2069.26     2119.67     33.04 o 
 -14   2   8       63.68       26.12      6.69 o 
 -12   2   8        0.65       -4.69      5.39 o 
 -10   2   8      155.52      155.36      6.83 o 
  -8   2   8     4930.98     4860.38     61.46 o 
  -6   2   8    43341.43    45435.16    362.41 o 
  -4   2   8       65.70      100.88      3.07 o 
  -2   2   8      154.31      147.65      3.75 o 
   0   2   8      169.19      192.68      3.53 o 
   2   2   8     5254.49     5138.30     48.76 o 
   4   2   8        7.41       18.98      2.84 o 
   6   2   8      513.12      571.90      7.54 o 
   8   2   8       13.20        6.49      2.45 o 
  10   2   8     4275.08     4178.06     38.21 o 
  12   2   8      606.40      523.35     12.22 o 
  14   2   8      783.49      647.71     12.33 o 
  16   2   8        5.54       17.17      4.87 o 
  18   2   8       83.88       93.60      6.48 o 
  20   2   8      663.72      650.63     15.98 o 
  22   2   8       30.98       23.40      9.99 o 
 -23   3   8        0.01      -13.54     13.54 o 
 -21   3   8        0.01       -7.98      7.98 o 
 -19   3   8        0.30       -5.82      7.84 o 
 -17   3   8       89.97       65.17     10.48 o 
 -15   3   8        5.22       -1.39      6.55 o 
 -13   3   8      259.45      295.87     10.09 o 
 -11   3   8     2763.92     2397.24     34.00 o 
  -9   3   8      873.96      912.90     15.75 o 
  -7   3   8     1994.19     1973.80     21.89 o 
  -5   3   8     7884.75     8744.16     73.76 o 
  -3   3   8      231.20      179.44      4.09 o 
  -1   3   8     2265.36     2594.59     23.06 o 
   1   3   8        0.01       15.28      1.92 o 
   5   3   8        8.26        4.82      1.79 o 
   7   3   8      175.69      209.18      4.80 o 
   9   3   8      660.13      733.61     10.85 o 
  11   3   8     9332.52     8491.91     79.57 o 
  13   3   8     2684.59     2364.64     33.53 o 
  15   3   8        9.94        5.70      5.53 o 
  17   3   8       72.98      101.88      7.63 o 
  19   3   8      127.96      140.59      8.93 o 
  21   3   8        6.32       -8.04      8.04 o 
 -24   4   8      668.21      755.39     47.25 o 
 -22   4   8      288.52      308.70     20.84 o 
 -20   4   8        6.54        0.70      8.28 o 
 -18   4   8       59.50       59.05      9.62 o 
 -16   4   8     1022.05     1029.91     20.39 o 
 -14   4   8       30.06       23.59      6.55 o 
 -12   4   8      277.67      315.39     10.28 o 
 -10   4   8        0.43        2.06      5.01 o 
  -8   4   8      432.84      388.64      7.92 o 
  -6   4   8        1.09       -2.52      2.52 o 
  -4   4   8     1268.47     1365.02     17.43 o 
  -2   4   8       23.54       31.40      2.17 o 
   0   4   8     2975.13     3213.25     28.21 o 
   2   4   8    10296.11    10612.35     91.00 o 
   4   4   8     5254.17     5376.78     47.72 o 
   6   4   8       50.68       49.02      2.70 o 
   8   4   8      744.26      704.00      9.77 o 
  10   4   8      605.15      529.31      9.19 o 
  12   4   8     2457.58     2143.29     30.76 o 
  14   4   8      825.20      710.12     14.90 o 
  16   4   8       52.44       52.35      6.83 o 
  18   4   8      242.22      260.40     10.99 o 
  20   4   8       35.57       37.36      7.89 o 
  22   4   8      158.01      150.56     12.17 o 
 -23   5   8     1410.54     1556.90     44.05 o 
 -21   5   8        3.06       -6.88     10.60 o 
 -19   5   8       22.15       25.90      9.00 o 
 -17   5   8      187.52      165.22     10.09 o 
 -15   5   8      260.04      260.63     10.71 o 
 -13   5   8        8.58       -1.39      6.02 o 
 -11   5   8      373.81      334.69     10.22 o 
  -9   5   8      171.75      183.43      5.95 o 
  -7   5   8     2240.44     2292.99     25.48 o 
  -5   5   8      383.59      372.70      6.52 o 
  -3   5   8       98.29      121.40      3.40 o 
  -1   5   8       56.17       90.22      2.95 o 
   1   5   8     1869.75     1828.68     16.81 o 
   3   5   8      449.76      426.40      6.65 o 
   5   5   8     4871.34     5097.46     47.24 o 
   7   5   8      717.24      793.11     10.56 o 
   9   5   8      715.23      665.86     10.68 o 
  11   5   8       29.84       57.23      5.19 o 
  13   5   8      324.01      259.96      9.34 o 
  15   5   8       62.64       55.30      6.98 o 
  17   5   8       78.89       57.74      7.51 o 
  19   5   8       46.58       32.58      7.75 o 
  21   5   8        4.05        8.61      8.76 o 
 -22   6   8      369.34      371.07     22.66 o 
 -20   6   8      632.48      576.76     20.45 o 
 -18   6   8      422.95      498.68     15.67 o 
 -16   6   8      114.14      118.30      9.63 o 
 -14   6   8      917.68      904.12     18.60 o 
 -12   6   8      634.92      645.38     17.69 o 
 -10   6   8       41.91       61.43      6.32 o 
  -8   6   8     4392.48     4438.39     46.58 o 
  -6   6   8     1344.98     1202.32     15.63 o 
  -4   6   8      408.61      285.85      5.12 o 
  -2   6   8     1560.31     1646.46     18.07 o 
   0   6   8      863.81      868.21      9.22 o 
   2   6   8      591.19      614.55      9.40 o 
   4   6   8      233.89      193.79      4.54 o 
   6   6   8      147.57      139.13      4.57 o 
   8   6   8      271.19      279.02      6.46 o 
  10   6   8      293.23      350.33      8.64 o 
  12   6   8      950.65      921.99     18.52 o 
  14   6   8       34.81       28.04      7.27 o 
  16   6   8       39.48       63.91      7.77 o 
  18   6   8      218.87      206.03     10.92 o 
  20   6   8        4.43       -3.04      8.04 o 
 -21   7   8      173.15      186.96     19.02 o 
 -19   7   8      437.61      435.04     17.53 o 
 -17   7   8     1397.68     1374.68     30.39 o 
 -15   7   8       12.23       14.54      7.14 o 
 -13   7   8      196.56      229.29     10.09 o 
 -11   7   8      790.91      771.10     16.19 o 
  -9   7   8      216.26      243.26      7.39 o 
  -7   7   8      546.45      491.49      8.98 o 
  -5   7   8      212.98      176.00      4.40 o 
  -3   7   8      120.65      112.54      3.93 o 
  -1   7   8       47.07       44.96      2.83 o 
   1   7   8      475.44      469.44      7.17 o 
   3   7   8      226.03      240.36      5.42 o 
   5   7   8     2524.08     2518.70     25.68 o 
   7   7   8      529.20      519.67      9.36 o 
   9   7   8     1556.21     1358.84     19.87 o 
  11   7   8      119.26      101.05      7.77 o 
  13   7   8      334.22      341.75     11.72 o 
  15   7   8        5.91       10.00      6.50 o 
  17   7   8        2.94       -6.96      6.96 o 
  19   7   8        3.39       -6.13      7.68 o 
  21   7   8      111.65       87.13     10.30 o 
 -22   8   8       40.80        3.95     14.94 o 
 -20   8   8      450.85      481.89     24.49 o 
 -18   8   8      127.98      159.57     13.57 o 
 -16   8   8       87.64       65.32     10.39 o 
 -14   8   8       82.24       99.49      8.73 o 
 -12   8   8      362.65      361.99     15.11 o 
 -10   8   8       50.50       36.03      5.36 o 
  -8   8   8      629.84      571.33     10.86 o 
  -6   8   8      332.96      345.23      6.42 o 
  -4   8   8        3.07        0.27      2.93 o 
  -2   8   8      102.69      117.96      3.97 o 
   0   8   8      317.86      298.50      6.34 o 
   2   8   8      282.39      305.93      6.61 o 
   4   8   8      126.38      128.88      5.09 o 
   6   8   8      394.70      444.01      9.80 o 
   8   8   8      109.12       56.17      5.19 o 
  10   8   8     2040.70     1825.89     29.56 o 
  12   8   8      204.40      237.30     10.14 o 
  14   8   8      160.96      142.45     10.77 o 
  16   8   8      178.02      214.19     10.69 o 
  18   8   8      158.25      138.33     11.25 o 
  20   8   8       67.30       22.81     11.41 o 
 -21   9   8       22.14        0.00     14.54 o 
 -19   9   8      120.22       90.94     16.20 o 
 -17   9   8       10.32       22.12     10.60 o 
 -15   9   8       33.71       30.71      9.81 o 
 -13   9   8       42.24       43.91     11.38 o 
 -11   9   8      141.34      137.39      8.01 o 
  -9   9   8      473.24      429.32      9.68 o 
  -7   9   8        0.19        2.89      3.37 o 
  -5   9   8      311.28      326.10      6.39 o 
  -3   9   8     1660.54     1775.35     18.24 o 
  -1   9   8        1.36       -3.39      3.39 o 
   1   9   8     1060.41     1010.77     13.97 o 
   3   9   8     1281.11     1293.84     16.69 o 
   5   9   8      390.02      393.81      9.32 o 
   7   9   8     2570.28     2518.11     35.11 o 
   9   9   8      215.82      166.22     13.28 o 
  11   9   8       28.32        4.92      6.50 o 
  13   9   8       33.49       22.59      6.77 o 
  15   9   8      219.34      280.08     19.09 o 
  17   9   8       10.17        6.70      8.30 o 
  19   9   8       12.76       24.25      9.08 o 
 -20  10   8        0.00       -3.63     14.54 o 
 -18  10   8      123.88      122.45     17.19 o 
 -16  10   8      654.42      743.03     38.74 o 
 -14  10   8        0.07       -9.11      9.11 o 
 -12  10   8       18.07       26.99      7.90 o 
 -10  10   8      215.23      223.86      8.98 o 
  -8  10   8       19.45        9.47      4.00 o 
  -6  10   8     1128.96     1123.91     14.86 o 
  -4  10   8       91.07       75.83      5.70 o 
  -2  10   8     2741.86     2629.80     32.42 o 
   0  10   8      139.21      109.16      5.54 o 
   2  10   8        0.17       -4.62      4.62 o 
   4  10   8     1336.28     1262.65     18.65 o 
   6  10   8     2208.58     1973.11     29.78 o 
   8  10   8     2307.46     2244.92     35.24 o 
  10  10   8       78.37       88.83     10.30 o 
  12  10   8      793.25      793.23     18.61 o 
  14  10   8      138.51      161.45     10.69 o 
  16  10   8      767.74      841.70     20.71 o 
  18  10   8      390.99      401.12     15.50 o 
 -19  11   8        1.36      -14.20     14.20 o 
 -17  11   8       17.28       41.65     14.94 o 
 -15  11   8      388.64      397.76     18.69 o 
 -13  11   8        0.88        0.76      8.14 o 
 -11  11   8      223.46      232.06     10.79 o 
  -9  11   8     2424.40     2428.18     36.20 o 
  -7  11   8      539.65      555.33     11.84 o 
  -5  11   8      185.79      170.84      7.29 o 
  -3  11   8     2249.14     2183.19     28.14 o 
  -1  11   8      779.26      725.35     13.64 o 
   1  11   8      612.96      577.90     12.02 o 
   3  11   8     1991.07     1852.43     24.86 o 
   5  11   8      578.26      644.37     15.03 o 
   7  11   8      834.47      782.60     16.60 o 
   9  11   8       78.58       88.65      8.48 o 
  11  11   8      500.91      478.27     15.78 o 
  13  11   8      113.28       97.19     12.73 o 
  15  11   8        2.55       10.71      7.68 o 
  17  11   8      585.87      658.54     19.33 o 
 -18  12   8        0.34      -13.54     13.54 o 
 -16  12   8        9.59       -0.38      9.89 o 
 -14  12   8      261.32      251.69     13.02 o 
 -12  12   8       20.85       28.22      8.44 o 
 -10  12   8     2184.39     2348.93     36.14 o 
  -8  12   8       13.57       18.58      6.30 o 
  -6  12   8      312.39      283.78      8.64 o 
  -4  12   8     1525.90     1578.97     22.53 o 
  -2  12   8       51.01       54.84      5.92 o 
   0  12   8     1595.57     1468.82     21.05 o 
   2  12   8      316.38      303.71      9.30 o 
   4  12   8       23.14        2.05      5.64 o 
   6  12   8       40.99       30.36      6.65 o 
   8  12   8       33.33       16.32      7.97 o 
  10  12   8       66.93       78.04      8.97 o 
  12  12   8      205.58      218.10     12.31 o 
  14  12   8        0.13       -6.09      8.14 o 
  16  12   8        5.37        9.12      9.08 o 
 -17  13   8       16.96        9.62     10.70 o 
 -15  13   8      650.67      745.55     23.02 o 
 -13  13   8      485.45      470.56     15.53 o 
 -11  13   8     1212.74     1260.70     31.71 o 
  -9  13   8      140.78      133.00      9.46 o 
  -7  13   8       33.40       32.14      6.94 o 
  -5  13   8      612.96      588.50     12.86 o 
  -3  13   8      313.31      324.19     10.06 o 
  -1  13   8     1673.71     1602.64     23.48 o 
   1  13   8      430.74      395.12     10.50 o 
   3  13   8       32.23       18.87      5.62 o 
   5  13   8       61.94       64.54      8.24 o 
   7  13   8       64.76       31.56      7.97 o 
   9  13   8       43.22       30.76      8.66 o 
  11  13   8       63.88       70.60      9.72 o 
  13  13   8      149.83      194.05     12.48 o 
  15  13   8      102.94      122.40     11.03 o 
 -16  14   8       28.32       22.16     11.39 o 
 -14  14   8      220.99      223.67     16.80 o 
 -12  14   8       79.88       96.84     10.22 o 
 -10  14   8      546.94      517.62     15.43 o 
  -8  14   8       19.13       -0.73      7.42 o 
  -6  14   8      129.69      153.40      7.83 o 
  -4  14   8      435.08      396.66     11.01 o 
  -2  14   8       84.57       60.36      8.17 o 
   0  14   8       16.99       13.05      5.86 o 
   2  14   8       96.48      100.54      9.61 o 
   4  14   8      206.67      208.46     18.88 o 
   6  14   8        7.30        0.53      7.97 o 
   8  14   8      263.05      226.26     12.73 o 
  10  14   8      464.72      528.29     17.97 o 
  12  14   8      164.53      171.80     12.14 o 
  14  14   8      326.31      335.42     16.08 o 
 -15  15   8       39.19        7.27     18.17 o 
 -13  15   8       59.84       44.64     10.58 o 
 -11  15   8      206.87      201.81     13.49 o 
  -9  15   8       12.68       15.73      9.21 o 
  -7  15   8      504.18      517.95     16.44 o 
  -5  15   8        1.50       -1.21      6.53 o 
  -3  15   8      258.50      256.96      9.66 o 
  -1  15   8       73.55       98.85      7.19 o 
   1  15   8      236.89      245.87      9.63 o 
   3  15   8       44.55       51.96     11.00 o 
   5  15   8       49.03       67.12     12.17 o 
   7  15   8       19.26       16.54      8.97 o 
   9  15   8     1169.33     1240.08     28.31 o 
  11  15   8       87.75       90.73     10.85 o 
  13  15   8      378.60      379.70     17.02 o 
 -12  16   8       78.28       80.99     16.76 o 
 -10  16   8        0.01      -14.37     14.37 o 
  -8  16   8      303.75      320.09     17.02 o 
  -6  16   8      773.97      839.90     24.70 o 
  -4  16   8       52.43       43.14      9.83 o 
  -2  16   8      431.23      460.30     14.30 o 
   0  16   8       53.73       59.78     10.57 o 
   2  16   8      444.78      425.15     15.82 o 
   4  16   8       21.96       15.50      9.75 o 
   6  16   8      126.33      176.72     12.61 o 
   8  16   8      315.66      439.10     17.16 o 
  10  16   8      151.77      200.44     14.28 o 
  -9  17   8       91.75      112.74     22.02 o 
  -7  17   8       90.22       59.04     15.84 o 
  -5  17   8      413.79      463.56     19.46 o 
  -3  17   8       37.96       29.89     13.86 o 
  -1  17   8        6.66       -9.18      9.18 o 
   1  17   8      390.49      382.98     15.98 o 
   3  17   8      294.09      296.95     14.69 o 
   5  17   8      976.67     1053.86     26.06 o 
   7  17   8       46.96       24.84     10.31 o 
  -6  18   8       79.92       94.41     24.32 o 
  -4  18   8       48.62      107.50     23.13 o 
  -2  18   8      205.24      263.96     26.36 o 
   0  18   8      139.76       89.09     13.55 o 
   2  18   8        0.48       -9.40      9.40 o 
   4  18   8       55.32       77.07     11.39 o 
 -23   1   9       31.18        8.18     14.54 o 
 -21   1   9      258.68      257.48     13.91 o 
 -19   1   9       21.80       28.87      8.44 o 
 -17   1   9       13.28        4.59      7.32 o 
 -15   1   9      353.47      338.16     11.33 o 
 -13   1   9       12.19       -5.65      5.68 o 
 -11   1   9     1057.83     1112.50     17.47 o 
  -9   1   9       80.92       35.31      4.24 o 
  -7   1   9     6828.12     7362.44     68.13 o 
  -5   1   9     1181.30     1250.34     13.91 o 
  -3   1   9     1307.73     1363.38     13.30 o 
  -1   1   9    10807.78    10883.57     97.70 o 
   1   1   9       10.57       33.16      2.42 o 
   3   1   9       79.10      125.41      3.39 o 
   5   1   9     1130.03     1156.66     13.23 o 
   7   1   9      946.17     1195.81     13.14 o 
   9   1   9      537.97      571.13      8.37 o 
  11   1   9     1556.00     1165.29     14.62 o 
  13   1   9       31.83       39.61      6.33 o 
  15   1   9      676.39      674.05     12.71 o 
  17   1   9      191.36      194.58      7.81 o 
  19   1   9       20.21       19.30      6.24 o 
  21   1   9      358.59      386.15     13.09 o 
 -24   2   9       68.50       85.25     34.53 o 
 -22   2   9       71.02      104.79     13.57 o 
 -20   2   9      321.03      324.57     12.99 o 
 -18   2   9      225.70      198.57     10.87 o 
 -16   2   9      561.99      519.72     14.28 o 
 -14   2   9      140.00      135.18      8.13 o 
 -12   2   9      533.11      613.10     14.23 o 
 -10   2   9     1443.87     1513.01     23.41 o 
  -8   2   9     1121.06     1147.53     18.27 o 
  -6   2   9     4436.13     4804.94     40.74 o 
  -4   2   9     4491.69     4516.33     40.72 o 
  -2   2   9     4400.57     4605.70     42.46 o 
   0   2   9     8968.57     9463.76     76.81 o 
   2   2   9       46.75       84.63      2.93 o 
   4   2   9      312.55      288.33      6.35 o 
   6   2   9     3112.41     3115.98     30.79 o 
   8   2   9       17.24       55.00      3.40 o 
  10   2   9     7294.30     6622.71     66.73 o 
  12   2   9      298.40      415.64     10.37 o 
  14   2   9      191.42      172.95      7.19 o 
  16   2   9       72.11       65.04      5.85 o 
  18   2   9      558.49      603.21     14.07 o 
  20   2   9      212.45      218.28     10.64 o 
  22   2   9      482.40      558.92     18.89 o 
 -23   3   9      164.48      200.59     29.08 o 
 -21   3   9       48.09       41.54     10.98 o 
 -19   3   9      643.40      634.15     17.81 o 
 -17   3   9       13.62       20.12      7.51 o 
 -15   3   9        1.17       -4.25      6.55 o 
 -13   3   9      254.96      205.99      9.06 o 
 -11   3   9      891.11      929.94     17.16 o 
  -9   3   9       12.45       19.71      4.58 o 
  -7   3   9      339.59      314.22      7.21 o 
  -5   3   9      946.03      880.47      9.92 o 
  -3   3   9     3954.97     3970.93     35.80 o 
  -1   3   9      732.24      772.52      9.02 o 
   1   3   9     7181.33     7673.67     67.13 o 
   3   3   9     4704.06     4857.44     46.81 o 
   5   3   9      920.04      919.09     12.72 o 
   7   3   9      212.24      192.82      4.78 o 
   9   3   9     6950.04     6974.52     66.76 o 
  11   3   9      357.92      335.28      8.50 o 
  13   3   9      256.35      253.43      8.93 o 
  15   3   9      144.02      154.81      7.89 o 
  17   3   9      300.11      323.24     10.87 o 
  19   3   9       48.29       47.87      9.22 o 
  21   3   9      130.36      191.04     10.64 o 
 -22   4   9        0.57       -1.78     11.06 o 
 -20   4   9       35.66       23.62     10.60 o 
 -18   4   9        7.35        0.47      7.98 o 
 -16   4   9       93.27       66.05      7.98 o 
 -14   4   9       92.86       81.24      7.85 o 
 -12   4   9        6.64       13.29      5.84 o 
 -10   4   9      147.91      141.39      7.32 o 
  -8   4   9     1015.63     1024.42     13.95 o 
  -6   4   9     1600.52     1554.87     15.73 o 
  -4   4   9      960.10     1045.70     11.77 o 
  -2   4   9      125.64      121.29      3.60 o 
   0   4   9     2125.32     2330.44     21.30 o 
   2   4   9     1970.51     1960.27     18.18 o 
   4   4   9     9940.53    10484.05    106.51 o 
   6   4   9       11.40       24.37      2.86 o 
   8   4   9     2198.13     2144.17     21.98 o 
  10   4   9      807.56      828.31     12.92 o 
  12   4   9        7.64       15.81      5.91 o 
  14   4   9       25.52       13.61      5.61 o 
  16   4   9      307.52      309.36     10.56 o 
  18   4   9      136.42      104.68      8.44 o 
  20   4   9       24.34       28.24      7.99 o 
 -23   5   9      165.45      199.58     41.80 o 
 -21   5   9       94.47       88.38     12.08 o 
 -19   5   9       97.45      128.06     12.31 o 
 -17   5   9       30.95       30.90      8.76 o 
 -15   5   9      107.30      118.31      8.62 o 
 -13   5   9       89.53       93.48      7.51 o 
 -11   5   9     1174.32     1136.05     20.19 o 
  -9   5   9      217.93      256.58      6.33 o 
  -7   5   9        1.17       11.14      3.47 o 
  -5   5   9      866.84      884.22     10.26 o 
  -3   5   9      110.65      105.83      3.84 o 
  -1   5   9     9344.29     9995.35     81.31 o 
   1   5   9      446.26      482.43      6.85 o 
   3   5   9      797.75      814.17     10.09 o 
   5   5   9       34.15       92.23      4.88 o 
   7   5   9      420.84      363.92      7.11 o 
   9   5   9      733.46      773.57     11.56 o 
  11   5   9     1264.72     1410.51     20.91 o 
  13   5   9      305.65      371.89     12.36 o 
  15   5   9       14.95        6.20      6.02 o 
  17   5   9      196.98      173.65      9.42 o 
  19   5   9      567.74      578.80     22.24 o 
  21   5   9     1512.35     1743.29     32.12 o 
 -22   6   9      321.41      379.48     23.63 o 
 -20   6   9       19.96       -6.72     10.82 o 
 -18   6   9       81.34       88.75     11.31 o 
 -16   6   9      385.23      458.94     21.27 o 
 -14   6   9      218.90      216.97     10.65 o 
 -12   6   9        8.05        4.38      6.23 o 
 -10   6   9     2205.26     2111.51     25.86 o 
  -8   6   9      130.53      133.28      4.71 o 
  -6   6   9       84.81       86.93      4.08 o 
  -4   6   9      322.50      329.59      6.41 o 
  -2   6   9     1207.45     1181.79     12.23 o 
   0   6   9        1.25       11.71      2.73 o 
   2   6   9       51.40       50.64      3.25 o 
   4   6   9      440.41      508.63      8.71 o 
   6   6   9      237.95      310.41      6.58 o 
   8   6   9      557.70      606.75     10.73 o 
  10   6   9     2108.81     1907.61     26.11 o 
  12   6   9       69.36       53.28      7.77 o 
  14   6   9       73.71       25.32      6.75 o 
  16   6   9        9.02        5.85      7.02 o 
  18   6   9      364.98      436.06     14.48 o 
  20   6   9        3.48       -5.17      7.95 o 
 -21   7   9       73.62       82.15     16.20 o 
 -19   7   9      474.98      536.38     23.03 o 
 -17   7   9       92.46       86.76     11.06 o 
 -15   7   9        0.54       -8.78      8.78 o 
 -13   7   9      458.88      457.11     13.14 o 
 -11   7   9        1.57       -6.02      6.02 o 
  -9   7   9      235.68      237.67      7.52 o 
  -7   7   9      121.79      148.45      4.99 o 
  -5   7   9      124.00      188.28      4.69 o 
  -3   7   9      660.16      797.89      9.64 o 
  -1   7   9     1783.90     1734.56     17.70 o 
   1   7   9        3.27       11.18      3.10 o 
   3   7   9      515.16      440.34      7.55 o 
   5   7   9      569.76      567.15      8.68 o 
   7   7   9     4094.95     3810.41     41.66 o 
   9   7   9     1165.70     1178.10     18.27 o 
  11   7   9      132.53      146.36      8.19 o 
  13   7   9     1243.91     1214.29     22.80 o 
  15   7   9       70.43       73.48      8.04 o 
  17   7   9     1767.39     1824.96     32.12 o 
  19   7   9        2.42       -3.07      8.19 o 
 -22   8   9      362.62      357.12     39.98 o 
 -20   8   9      126.40      162.83     17.66 o 
 -18   8   9        0.29        3.94     10.60 o 
 -16   8   9        3.67        9.91      9.33 o 
 -14   8   9      120.30      136.00     11.31 o 
 -12   8   9      179.81      157.54      9.78 o 
 -10   8   9        0.18       -2.24      4.60 o 
  -8   8   9      116.87       92.52      6.07 o 
  -6   8   9      382.23      391.77      7.39 o 
  -4   8   9     3638.53     3686.13     33.17 o 
  -2   8   9      118.53      126.53      3.92 o 
   0   8   9      578.07      654.78     10.64 o 
   2   8   9      129.82      174.05      5.70 o 
   4   8   9      155.43      155.53      5.38 o 
   6   8   9     7416.87     6998.55     77.36 o 
   8   8   9      317.77      219.76      9.23 o 
  10   8   9        6.73        5.62      5.80 o 
  12   8   9       16.64       34.49      7.02 o 
  14   8   9      181.86      197.52     10.47 o 
  16   8   9       22.43       24.20      7.95 o 
  18   8   9      617.23      678.85     22.52 o 
  20   8   9       45.73       40.09      9.60 o 
 -21   9   9        3.79      -15.37     15.37 o 
 -19   9   9       47.32       55.97     13.82 o 
 -17   9   9       30.37        7.50     10.48 o 
 -15   9   9      128.89      138.84     12.08 o 
 -13   9   9       75.16       96.36      8.62 o 
 -11   9   9        1.85       -4.16      7.87 o 
  -9   9   9        1.03       -4.08      4.35 o 
  -7   9   9      617.98      631.45     10.50 o 
  -5   9   9      262.64      269.92      6.64 o 
  -3   9   9     2121.53     2200.20     23.01 o 
  -1   9   9      469.91      435.25      9.65 o 
   1   9   9      259.86      268.79      7.24 o 
   3   9   9      214.55      193.16      6.10 o 
   5   9   9     6805.72     6638.48     76.04 o 
   7   9   9     2325.56     1991.79     33.74 o 
   9   9   9      199.40      176.50      9.87 o 
  11   9   9       91.73       69.14      7.84 o 
  13   9   9        2.81        3.72      6.75 o 
  15   9   9      192.02      203.77     11.00 o 
  17   9   9       25.25       13.24      8.46 o 
  19   9   9      172.51      185.64     12.07 o 
 -20  10   9       85.15       77.39     17.19 o 
 -18  10   9       10.63      -18.45     18.45 o 
 -16  10   9        1.70        6.32     10.82 o 
 -14  10   9       14.62       11.79      7.80 o 
 -12  10   9      977.20     1007.48     23.55 o 
 -10  10   9       68.33       76.30      6.48 o 
  -8  10   9      163.11      138.77      6.08 o 
  -6  10   9      268.65      263.02      7.26 o 
  -4  10   9       38.04       30.95      6.05 o 
  -2  10   9     3282.69     3208.38     38.39 o 
   0  10   9      810.54      806.36     13.94 o 
   2  10   9      555.42      479.28     11.08 o 
   4  10   9      380.84      322.48     10.23 o 
   6  10   9     2253.53     2139.92     33.86 o 
   8  10   9      151.38      129.78      9.18 o 
  10  10   9      253.09      225.00      9.86 o 
  12  10   9      242.51      329.42     12.17 o 
  14  10   9      777.36      805.89     19.66 o 
  16  10   9       13.59        5.40      8.14 o 
  18  10   9        0.36       -8.46      8.46 o 
 -19  11   9       12.56        3.08     17.41 o 
 -17  11   9       32.65       45.44     14.54 o 
 -15  11   9       38.84       27.38      9.60 o 
 -13  11   9     1467.79     1434.83     30.23 o 
 -11  11   9      752.57      748.04     17.43 o 
  -9  11   9      586.85      582.87     16.04 o 
  -7  11   9      146.06      142.25      7.12 o 
  -5  11   9        7.04        3.14      5.13 o 
  -3  11   9      127.15      148.80      7.19 o 
  -1  11   9      143.32      177.40      7.48 o 
   1  11   9      142.18      129.33      6.78 o 
   3  11   9      187.89      128.52      7.12 o 
   5  11   9      491.41      418.02     12.00 o 
   7  11   9       25.95       35.52      7.45 o 
   9  11   9       14.29       10.90      7.27 o 
  11  11   9      382.42      407.33     13.68 o 
  13  11   9      341.50      342.79     13.40 o 
  15  11   9       96.00       94.05     10.33 o 
  17  11   9      288.32      310.92     14.03 o 
 -18  12   9       10.45        3.41     11.39 o 
 -16  12   9      167.53      164.56     13.34 o 
 -14  12   9      543.25      552.99     16.55 o 
 -12  12   9     1768.05     1738.11     31.03 o 
 -10  12   9       33.53       28.03      7.80 o 
  -8  12   9      322.37      352.62     10.74 o 
  -6  12   9      341.67      354.85     10.01 o 
  -4  12   9       56.35       65.23      7.01 o 
  -2  12   9     1865.50     1728.05     25.44 o 
   0  12   9        0.11       -3.28      5.12 o 
   2  12   9       56.60       65.63      6.38 o 
   4  12   9      140.22      143.59      8.57 o 
   6  12   9      150.06      102.67      9.11 o 
   8  12   9      144.12      194.47     12.19 o 
  10  12   9      491.12      526.77     16.70 o 
  12  12   9        0.35        5.40      7.77 o 
  14  12   9       96.42      132.61     10.84 o 
  16  12   9      520.16      504.69     17.56 o 
 -17  13   9        0.01       -6.02     11.09 o 
 -15  13   9       79.88       92.34     12.37 o 
 -13  13   9     1370.68     1414.43     27.09 o 
 -11  13   9      121.91      137.32     10.13 o 
  -9  13   9      122.14      122.27     10.35 o 
  -7  13   9       21.61        9.72      6.27 o 
  -5  13   9      234.37      242.70      9.18 o 
  -3  13   9      580.45      556.43     12.75 o 
  -1  13   9      119.02      109.31      7.39 o 
   1  13   9      320.44      308.96     11.27 o 
   3  13   9       57.69       54.95      6.92 o 
   5  13   9      383.71      390.94     13.80 o 
   7  13   9        6.15        3.92      7.97 o 
   9  13   9      435.11      418.51     15.07 o 
  11  13   9      116.41       82.32     10.39 o 
  13  13   9       18.33       -1.91      8.40 o 
  15  13   9       38.67       25.02     10.15 o 
 -16  14   9       16.94      -18.17     18.17 o 
 -14  14   9      706.76      864.05     27.37 o 
 -12  14   9     1262.84     1298.52     26.03 o 
 -10  14   9      148.40      155.69     10.68 o 
  -8  14   9        8.43        3.77      7.84 o 
  -6  14   9        2.61       -2.94      6.53 o 
  -4  14   9       24.64       40.56      6.26 o 
  -2  14   9      397.18      432.21     11.59 o 
   0  14   9      616.33      655.82     14.74 o 
   2  14   9      239.03      249.80     10.29 o 
   4  14   9      177.30      183.32     11.92 o 
   6  14   9        9.47       11.27      8.40 o 
   8  14   9       26.92       36.73      8.78 o 
  10  14   9       15.58       27.76      9.11 o 
  12  14   9      250.87      235.86     13.78 o 
  14  14   9      772.23      751.07     21.45 o 
 -13  15   9      215.89      243.89     15.04 o 
 -11  15   9     1132.94     1267.95     25.61 o 
  -9  15   9      331.00      315.18     13.42 o 
  -7  15   9       14.85       16.20      8.43 o 
  -5  15   9        2.32       10.91      6.97 o 
  -3  15   9      141.10      177.36      8.72 o 
  -1  15   9       57.84       70.77      7.43 o 
   1  15   9       35.06       39.84      7.08 o 
   3  15   9        8.29       -3.40      9.21 o 
   5  15   9      247.95      280.40     19.24 o 
   7  15   9     1057.91     1140.78     27.09 o 
   9  15   9       25.24       27.30      9.99 o 
  11  15   9       43.12       53.61     10.31 o 
 -12  16   9        4.84      -14.33     27.26 o 
 -10  16   9      325.57      312.84     41.80 o 
  -8  16   9       37.04       29.69     14.37 o 
  -6  16   9      322.10      369.64     20.84 o 
  -4  16   9     1096.69     1206.03     36.28 o 
  -2  16   9      145.93      103.51     10.45 o 
   0  16   9       97.95       76.44     10.37 o 
   2  16   9       29.03       23.52      9.21 o 
   4  16   9       63.43       40.84      9.72 o 
   6  16   9        0.56        1.44      8.97 o 
   8  16   9      201.83      234.13     14.16 o 
  10  16   9        0.20        0.59     10.12 o 
  -9  17   9       80.16       92.59     24.32 o 
  -7  17   9        0.06       -7.65     16.53 o 
  -5  17   9      401.60      507.59     24.49 o 
  -3  17   9       21.25       22.72     14.54 o 
  -1  17   9       65.50       87.84     10.89 o 
   1  17   9       31.47       24.20     11.92 o 
   3  17   9       86.40       99.49     11.69 o 
   5  17   9        8.14       19.85      9.93 o 
   7  17   9       47.78       58.74     11.69 o 
  -4  18   9        0.07      -19.15     19.15 o 
  -2  18   9      113.71      128.19     30.18 o 
   0  18   9        8.68        8.95     10.01 o 
   2  18   9       25.15       12.61     10.02 o 
 -24   0  10       11.56        3.63     32.71 o 
 -22   0  10      521.45      564.45     34.63 o 
 -20   0  10      741.81      684.28     37.20 o 
 -18   0  10      204.43      233.30     16.36 o 
 -16   0  10       52.84       56.35     10.35 o 
 -14   0  10     1110.07     1025.51     28.13 o 
 -12   0  10        0.51        9.62      8.51 o 
 -10   0  10     2332.98     2228.10     44.91 o 
  -8   0  10      905.80      896.16     21.78 o 
  -6   0  10      678.64      691.03     13.68 o 
  -4   0  10     1380.21     1353.14     31.11 o 
  -2   0  10      748.64      901.34     12.77 o 
   0   0  10     2602.04     2702.61     36.85 o 
   2   0  10     2356.40     2356.87     31.88 o 
   4   0  10       22.84       29.58      3.48 o 
   6   0  10       71.89       75.11      5.04 o 
   8   0  10     1993.26     1896.51     27.58 o 
  10   0  10      114.29      143.87      7.19 o 
  12   0  10     1424.57     1342.56     55.74 o 
  14   0  10     1430.62     1305.14     27.23 o 
  16   0  10      101.68      106.95      9.59 o 
  18   0  10        2.55       -4.85      7.71 o 
  20   0  10     4747.39     4957.61     83.06 o 
 -23   1  10        5.08       -9.04     15.72 o 
 -21   1  10        5.73       11.61     13.11 o 
 -19   1  10      311.05      294.45     15.44 o 
 -17   1  10      155.91      159.99     12.54 o 
 -15   1  10      207.17      210.96      9.91 o 
 -13   1  10        0.59       -5.84      5.84 o 
 -11   1  10      244.83      277.70      8.53 o 
  -9   1  10       11.64        6.15      4.50 o 
  -7   1  10      161.86      167.56      4.90 o 
  -5   1  10      629.40      706.49      8.70 o 
  -3   1  10       17.73        6.98      2.31 o 
  -1   1  10      691.16      748.57      8.39 o 
   1   1  10        8.30       11.72      2.25 o 
   3   1  10      604.35      699.69      8.14 o 
   5   1  10     2012.78     1810.45     18.33 o 
   7   1  10      846.27      705.59      9.22 o 
   9   1  10        1.65       12.33      3.35 o 
  11   1  10     5316.48     5117.64     52.10 o 
  13   1  10      227.26      184.74      7.09 o 
  15   1  10       34.28       39.98      5.53 o 
  17   1  10      128.72      130.07      7.29 o 
  19   1  10      415.10      439.96     11.66 o 
  21   1  10     1100.67     1312.59     24.69 o 
 -22   2  10      217.24      241.62     24.10 o 
 -20   2  10       73.53       53.36     10.60 o 
 -18   2  10      346.82      340.05     14.84 o 
 -16   2  10        1.53        0.58      6.98 o 
 -14   2  10       39.16       21.41      6.83 o 
 -12   2  10       67.25       29.71      6.69 o 
 -10   2  10      628.41      623.30     12.33 o 
  -8   2  10      185.76      162.53      4.58 o 
  -6   2  10     3092.47     3020.33     27.67 o 
  -4   2  10     1304.97     1340.12     16.90 o 
  -2   2  10        3.49       14.33      2.44 o 
   0   2  10      439.84      626.15      7.32 o 
   2   2  10      801.58      808.73     11.11 o 
   4   2  10       37.85       38.55      3.67 o 
   6   2  10      799.09      818.30     10.75 o 
   8   2  10     5404.89     5424.24     54.57 o 
  10   2  10     1700.66     1387.19     18.09 o 
  12   2  10     1823.01     1625.31     23.32 o 
  14   2  10        4.62       12.15      5.29 o 
  16   2  10      239.38      217.23      8.77 o 
  18   2  10        3.57        3.06      6.07 o 
  20   2  10      149.79      165.60     10.09 o 
 -23   3  10        0.19      -12.72     14.54 o 
 -21   3  10      296.91      311.91     19.99 o 
 -19   3  10        6.13       -2.05      9.75 o 
 -17   3  10       13.04       26.77      9.11 o 
 -15   3  10      106.91       89.34      7.98 o 
 -13   3  10        3.17       -5.84      5.84 o 
 -11   3  10        4.14       13.33      5.68 o 
  -9   3  10       43.62       23.32      4.75 o 
  -7   3  10      289.99      300.35      6.01 o 
  -5   3  10      167.83      146.26      4.69 o 
  -3   3  10     2952.76     3097.86     28.81 o 
  -1   3  10     3184.37     3020.61     28.08 o 
   1   3  10       32.42       48.23      2.72 o 
   3   3  10     4628.31     4672.35     45.30 o 
   5   3  10      982.72      948.29     14.54 o 
   7   3  10        7.66        9.15      2.68 o 
   9   3  10      440.05      420.06      8.84 o 
  11   3  10      125.33      173.34      6.71 o 
  13   3  10      423.96      368.01     11.51 o 
  15   3  10        0.05       -2.12      5.68 o 
  17   3  10      148.04      159.15      8.93 o 
  19   3  10        1.12        0.97      6.83 o 
  21   3  10      113.59       92.06      9.90 o 
 -22   4  10      247.82      261.77     28.33 o 
 -20   4  10       32.50        9.17     10.82 o 
 -18   4  10        1.82       -1.45      9.33 o 
 -16   4  10      106.93      103.18     11.38 o 
 -14   4  10        1.75        0.11      6.23 o 
 -12   4  10      119.26      124.78      7.98 o 
 -10   4  10     2656.56     2721.58     33.74 o 
  -8   4  10      356.43      365.15      7.37 o 
  -6   4  10       31.15       15.46      2.97 o 
  -4   4  10      428.96      443.64      6.64 o 
  -2   4  10        9.04       -2.45      2.45 o 
   0   4  10      278.25      314.21      5.52 o 
   2   4  10      230.74      280.92      5.91 o 
   4   4  10      152.61      138.45      5.36 o 
   6   4  10        4.59        6.53      2.87 o 
   8   4  10     1651.36     1550.33     18.27 o 
  10   4  10      120.30      166.67      5.96 o 
  12   4  10      380.78      249.13      8.73 o 
  14   4  10      284.16      282.47      9.69 o 
  16   4  10      832.65      716.67     16.15 o 
  18   4  10       49.72       28.17      7.99 o 
  20   4  10       54.47       64.82      8.93 o 
 -23   5  10       29.89       16.36     23.13 o 
 -21   5  10        2.56      -13.54     13.54 o 
 -19   5  10      105.53       89.21     12.08 o 
 -17   5  10       65.01       51.01     12.17 o 
 -15   5  10      267.53      249.54     12.31 o 
 -13   5  10      141.32      135.11      8.44 o 
 -11   5  10      871.26      860.47     16.67 o 
  -9   5  10      811.77      777.04     11.45 o 
  -7   5  10        0.03        4.72      3.47 o 
  -5   5  10       25.89       36.35      3.27 o 
  -3   5  10      739.78      692.26      9.85 o 
  -1   5  10       93.83       99.18      3.46 o 
   1   5  10      464.64      444.45      6.78 o 
   3   5  10     1519.14     1554.33     16.40 o 
   5   5  10     1126.10     1193.53     13.70 o 
   7   5  10      143.55      138.97      4.39 o 
   9   5  10      258.25      227.98      7.88 o 
  11   5  10      128.83      100.57      6.42 o 
  13   5  10      796.13      713.28     19.41 o 
  15   5  10      898.70      872.55     17.61 o 
  17   5  10       55.41       29.79      7.08 o 
  19   5  10       20.33       19.76      7.63 o 
  21   5  10      932.64     1141.97     50.89 o 
 -22   6  10        1.24      -21.73     21.73 o 
 -20   6  10      184.40      228.30     15.29 o 
 -18   6  10       14.33       33.49     12.23 o 
 -16   6  10      597.57      615.58     19.02 o 
 -14   6  10        4.15        6.59      8.31 o 
 -12   6  10      408.48      385.84     14.29 o 
 -10   6  10       85.62       74.59      5.42 o 
  -8   6  10     2250.41     2327.09     26.49 o 
  -6   6  10        6.87        5.30      3.13 o 
  -4   6  10      124.97      122.98      3.75 o 
  -2   6  10     1807.02     1962.24     18.56 o 
   0   6  10      485.38      532.27      7.55 o 
   2   6  10      558.20      578.45      8.42 o 
   4   6  10      337.58      346.21      6.43 o 
   6   6  10     1432.52     1577.07     18.01 o 
   8   6  10     1369.27     1192.50     17.90 o 
  10   6  10     1077.05      925.47     18.12 o 
  12   6  10     1003.49     1005.60     20.02 o 
  14   6  10     1764.07     1829.22     30.45 o 
  16   6  10      445.81      460.86     15.01 o 
  18   6  10        2.86       -0.75      7.37 o 
  20   6  10      201.97      210.24     12.30 o 
 -21   7  10      127.17      154.13     20.99 o 
 -19   7  10       50.21       46.04     11.87 o 
 -17   7  10        4.23        4.69      9.81 o 
 -15   7  10      407.43      395.93     15.53 o 
 -13   7  10      318.50      344.27     14.04 o 
 -11   7  10       75.45       57.30      6.83 o 
  -9   7  10      180.29      165.77      6.21 o 
  -7   7  10     2489.41     2388.07     26.98 o 
  -5   7  10      470.42      513.61      7.90 o 
  -3   7  10     1176.03     1161.76     13.16 o 
  -1   7  10       39.92       53.02      3.74 o 
   1   7  10      995.45      923.42     13.08 o 
   3   7  10      124.74      133.86      5.34 o 
   5   7  10     2357.31     2342.31     26.12 o 
   7   7  10      515.15      340.88      8.36 o 
   9   7  10     2746.86     2584.21     38.34 o 
  11   7  10        1.63        8.18      5.98 o 
  13   7  10     2655.61     2366.87     36.96 o 
  15   7  10      473.44      574.69     15.64 o 
  17   7  10        3.09       -7.83      7.83 o 
  19   7  10      781.34      869.39     21.45 o 
 -20   8  10       95.19       72.70     19.94 o 
 -18   8  10      172.56      180.66     13.80 o 
 -16   8  10       16.94        8.81      9.33 o 
 -14   8  10      101.89      109.69     11.06 o 
 -12   8  10       41.41       37.12      7.25 o 
 -10   8  10       12.83        4.88      4.00 o 
  -8   8  10        7.37        7.86      4.28 o 
  -6   8  10     2304.04     2271.88     25.84 o 
  -4   8  10      135.29      152.66      6.35 o 
  -2   8  10      134.04      109.22      4.64 o 
   0   8  10     1741.71     1806.46     20.55 o 
   2   8  10        0.81        3.87      3.79 o 
   4   8  10     3134.12     3006.94     31.46 o 
   6   8  10      379.36      352.84      8.93 o 
   8   8  10      909.61      722.97     15.96 o 
  10   8  10       12.74       13.13      6.17 o 
  12   8  10        0.41       -3.12      6.81 o 
  14   8  10      424.47      491.29     16.43 o 
  16   8  10      273.58      319.05     12.83 o 
  18   8  10      484.73      567.44     17.39 o 
 -19   9  10      271.32      262.64     18.48 o 
 -17   9  10       13.72       -1.56     10.84 o 
 -15   9  10       56.95       57.28      8.80 o 
 -13   9  10      589.64      576.38     15.67 o 
 -11   9  10      689.24      642.73     13.35 o 
  -9   9  10       27.71       25.02      4.50 o 
  -7   9  10      429.48      410.55      9.19 o 
  -5   9  10      131.42      154.78      7.17 o 
  -3   9  10        0.28       -1.87      3.50 o 
  -1   9  10     2424.57     2343.97     26.96 o 
   1   9  10      262.76      197.56      6.38 o 
   3   9  10     3330.93     3113.15     32.73 o 
   5   9  10     2251.82     1832.95     26.00 o 
   7   9  10       36.87       55.65      8.12 o 
   9   9  10       43.44       27.12      6.28 o 
  11   9  10        5.40       21.81      8.27 o 
  13   9  10      534.26      553.49     15.50 o 
  15   9  10       31.23       85.91      9.22 o 
  17   9  10       56.28       53.87      9.30 o 
 -20  10  10        1.06      -10.05     21.73 o 
 -18  10  10       14.95        5.48     11.78 o 
 -16  10  10       28.79       13.19      9.05 o 
 -14  10  10      764.97      761.49     18.69 o 
 -12  10  10       28.15       17.84      7.67 o 
 -10  10  10      151.23      153.77      8.41 o 
  -8  10  10       92.43       88.65      6.46 o 
  -6  10  10      108.33      110.31      6.10 o 
  -4  10  10      174.50      144.13      6.50 o 
  -2  10  10     2622.63     2555.62     30.61 o 
   0  10  10      590.18      543.72     11.52 o 
   2  10  10      712.15      715.92     13.51 o 
   4  10  10     1726.52     1662.95     32.48 o 
   6  10  10     1627.93     1433.82     25.52 o 
   8  10  10       70.30       55.61      7.37 o 
  10  10  10      239.60      225.48     10.47 o 
  12  10  10       82.70      104.43      9.01 o 
  14  10  10       76.82       75.39      9.48 o 
  16  10  10       15.05        9.28      8.30 o 
  18  10  10      200.85      264.79     24.32 o 
 -19  11  10       12.07       10.36     14.39 o 
 -17  11  10      134.97      152.59     12.77 o 
 -15  11  10      772.79      784.37     22.62 o 
 -13  11  10       10.18       22.66      8.82 o 
 -11  11  10      704.56      721.15     18.00 o 
  -9  11  10        3.72       -6.57      6.57 o 
  -7  11  10       69.07       45.37      6.01 o 
  -5  11  10      167.71      184.91      7.48 o 
  -3  11  10     2822.12     2702.89     34.03 o 
  -1  11  10     1059.23      939.43     15.89 o 
   1  11  10     1098.69     1034.14     17.07 o 
   3  11  10      220.57      169.59      9.33 o 
   5  11  10     1350.12     1361.19     24.38 o 
   7  11  10      263.22      227.32     10.50 o 
   9  11  10       39.61       69.18      7.81 o 
  11  11  10      977.11     1003.20     21.82 o 
  13  11  10      308.24      386.60     13.85 o 
  15  11  10       20.89       25.58      8.69 o 
  17  11  10       60.19       81.32     10.62 o 
 -18  12  10       30.81        2.54     14.39 o 
 -16  12  10      189.95      193.78     13.26 o 
 -14  12  10      129.55      104.18     10.68 o 
 -12  12  10      221.16      194.34     12.02 o 
 -10  12  10      210.56      210.42     10.91 o 
  -8  12  10      133.45      148.37      8.32 o 
  -6  12  10       74.16      103.34      6.39 o 
  -4  12  10       22.05       11.69      5.87 o 
  -2  12  10       14.08        5.32      5.54 o 
   0  12  10      162.06      211.56      8.29 o 
   2  12  10      188.11      150.64      8.33 o 
   4  12  10      138.06      139.16      8.33 o 
   6  12  10      247.28      280.32     11.99 o 
   8  12  10       21.35        0.98      7.98 o 
  10  12  10      587.13      630.72     17.29 o 
  12  12  10      729.45      631.16     18.13 o 
  14  12  10      292.88      327.01     16.97 o 
 -15  13  10       11.44       -2.77     11.10 o 
 -13  13  10      611.30      616.10     19.45 o 
 -11  13  10       41.47       62.03      9.36 o 
  -9  13  10       58.28       33.72     11.33 o 
  -7  13  10      756.53      721.37     16.21 o 
  -5  13  10       78.65       70.27      6.87 o 
  -3  13  10       63.33       62.61      7.12 o 
  -1  13  10       97.49       76.21      7.36 o 
   1  13  10       38.25       23.63      9.45 o 
   3  13  10        0.12       -5.85      5.85 o 
   5  13  10        6.44       10.26      7.83 o 
   7  13  10        0.89       -2.06      7.97 o 
   9  13  10      181.66      203.53     11.49 o 
  11  13  10      101.29       79.28     11.28 o 
  13  13  10      459.29      463.25     16.34 o 
 -14  14  10       66.57       73.11     15.76 o 
 -12  14  10      503.37      505.04     21.91 o 
 -10  14  10      119.78      122.36     12.04 o 
  -8  14  10        0.72        2.81      7.80 o 
  -6  14  10      348.64      362.73     13.79 o 
  -4  14  10       17.41       21.23      7.04 o 
  -2  14  10       94.93       86.47      9.30 o 
   0  14  10      100.01      106.15      8.38 o 
   2  14  10       90.56       76.83      7.84 o 
   4  14  10      183.87      122.32     10.63 o 
   6  14  10       59.17       69.65      9.72 o 
   8  14  10       41.86       35.15      8.97 o 
  10  14  10        3.02        6.50      8.97 o 
  12  14  10        0.28        7.39      9.08 o 
 -13  15  10        1.02        4.34     12.59 o 
 -11  15  10       57.60       70.47     11.45 o 
  -9  15  10        2.57       11.90     12.19 o 
  -7  15  10      271.09      290.34     14.97 o 
  -5  15  10      622.64      637.71     19.22 o 
  -3  15  10       75.16       59.05     10.22 o 
  -1  15  10        7.85       13.78      6.88 o 
   1  15  10        1.14       10.60      7.08 o 
   3  15  10        5.69        6.67      7.81 o 
   5  15  10      122.56      102.36     10.48 o 
   7  15  10        1.60        2.15      8.78 o 
   9  15  10        4.66       12.79      9.47 o 
  11  15  10      136.18      177.30     15.73 o 
 -10  16  10        0.21      -14.12     17.41 o 
  -8  16  10      214.21      223.13     19.49 o 
  -6  16  10       89.60       83.37     19.35 o 
  -4  16  10      140.78      181.24     23.46 o 
  -2  16  10      207.76      234.36     17.88 o 
   0  16  10      250.27      219.62     14.05 o 
   2  16  10       39.49       30.04      9.81 o 
   4  16  10        0.35       -0.03      8.78 o 
   6  16  10       16.48       22.06      9.48 o 
   8  16  10        8.55       -1.69      9.56 o 
  -7  17  10      173.38      188.23     19.49 o 
  -5  17  10      112.50      116.45     17.19 o 
  -3  17  10       86.58       53.35     15.37 o 
  -1  17  10      376.78      381.43     15.63 o 
   1  17  10      174.81      190.57     13.19 o 
   3  17  10        4.26       11.39      9.47 o 
   5  17  10       19.66       17.80      9.72 o 
 -23   1  11        1.64       -6.36     14.54 o 
 -21   1  11      577.36      606.74     26.12 o 
 -19   1  11       59.32       53.55     13.54 o 
 -17   1  11      183.24      205.19     13.55 o 
 -15   1  11       68.30       54.11      7.32 o 
 -13   1  11      451.42      441.56     12.62 o 
 -11   1  11     1341.90     1217.26     20.83 o 
  -9   1  11     6236.40     6379.22     79.35 o 
  -7   1  11      984.92      962.93     12.05 o 
  -5   1  11      172.09      208.80      4.69 o 
  -3   1  11        5.67        9.79      2.66 o 
  -1   1  11      657.14      574.53      8.29 o 
   1   1  11       37.80       85.52      3.17 o 
   3   1  11       49.34       67.50      2.91 o 
   5   1  11     3007.71     3015.99     27.95 o 
   7   1  11       73.34       97.48      3.96 o 
   9   1  11     5913.87     5578.16     54.20 o 
  11   1  11      217.53      198.09      7.61 o 
  13   1  11     1114.66     1016.88     16.30 o 
  15   1  11       21.88        8.71      5.20 o 
  17   1  11        0.10        3.15      5.39 o 
  19   1  11      337.46      373.28     11.92 o 
  21   1  11      283.90      347.04     18.54 o 
 -22   2  11        5.49       -5.88     15.37 o 
 -20   2  11      219.31      228.13     18.04 o 
 -18   2  11        0.00        3.23     11.29 o 
 -16   2  11        0.23       -0.84      8.21 o 
 -14   2  11       35.67       47.75      7.14 o 
 -12   2  11      646.61      692.44     16.22 o 
 -10   2  11     1027.94     1073.80     15.52 o 
  -8   2  11     6497.30     6783.88     88.72 o 
  -6   2  11       24.91       36.00      3.80 o 
  -4   2  11      426.87      443.40      6.84 o 
  -2   2  11     1091.59     1112.33     12.27 o 
   0   2  11     2993.48     3049.53     28.23 o 
   2   2  11      970.45      939.38     12.58 o 
   4   2  11      198.85      234.76      6.00 o 
   6   2  11      110.99      128.77      5.21 o 
   8   2  11     1672.21     1770.04     20.24 o 
  10   2  11     1194.01     1054.23     15.47 o 
  12   2  11     1021.32      832.15     15.72 o 
  14   2  11        0.30        5.99      5.67 o 
  16   2  11      279.57      324.57     10.98 o 
  18   2  11      126.75      134.77      9.06 o 
  20   2  11        5.56       11.43      7.75 o 
 -23   3  11      154.37      156.97     19.49 o 
 -21   3  11       83.92       74.15     14.94 o 
 -19   3  11      272.50      262.60     22.56 o 
 -17   3  11      341.73      343.76     15.06 o 
 -15   3  11      115.63      119.21     10.39 o 
 -13   3  11      348.21      336.75     11.33 o 
 -11   3  11      748.31      706.54     13.74 o 
  -9   3  11      570.18      663.15     10.63 o 
  -7   3  11      898.68      949.43     11.72 o 
  -5   3  11      592.84      604.05      9.21 o 
  -3   3  11       24.60       29.89      3.60 o 
  -1   3  11      801.88      860.81     11.14 o 
   1   3  11     2806.70     2999.00     26.21 o 
   3   3  11      374.60      376.63      7.77 o 
   5   3  11      547.36      504.56     11.28 o 
   7   3  11       45.78       83.63      4.97 o 
   9   3  11      227.80      250.55      9.13 o 
  11   3  11       14.44        1.63      4.79 o 
  13   3  11       39.22       31.08      6.12 o 
  15   3  11      505.76      471.40     12.75 o 
  17   3  11       77.98       74.90      7.84 o 
  19   3  11      202.58      217.84     10.50 o 
 -22   4  11        0.78      -14.01     14.01 o 
 -20   4  11       11.34       -0.24     17.84 o 
 -18   4  11        0.39      -11.71     11.71 o 
 -16   4  11      275.35      260.80     16.26 o 
 -14   4  11      688.47      621.42     18.03 o 
 -12   4  11      271.80      281.21     12.08 o 
 -10   4  11        4.74        7.03      4.46 o 
  -8   4  11      111.45      103.43      6.04 o 
  -6   4  11     1717.79     1913.77     20.66 o 
  -4   4  11      253.25      229.65      5.32 o 
  -2   4  11       54.85       79.54      3.52 o 
   0   4  11     1794.75     2018.57     18.38 o 
   2   4  11       22.15       20.03      3.46 o 
   4   4  11      625.93      575.27      9.94 o 
   6   4  11       47.18       33.32      5.21 o 
   8   4  11       55.28       57.02      5.25 o 
  10   4  11      371.37      302.42      7.76 o 
  12   4  11      249.97      320.98      9.97 o 
  14   4  11      146.25      133.48      8.41 o 
  16   4  11        0.13       -5.93      5.93 o 
  18   4  11       16.63       26.25      7.32 o 
  20   4  11       27.88       11.63      7.89 o 
 -21   5  11      442.43      440.79     33.05 o 
 -19   5  11       32.04       48.16     14.54 o 
 -17   5  11      142.84      114.08     11.31 o 
 -15   5  11       18.73        9.91      8.48 o 
 -13   5  11      544.54      524.56     16.55 o 
 -11   5  11      658.45      608.25     14.43 o 
  -9   5  11       69.83       69.47      4.72 o 
  -7   5  11      402.74      388.07      7.39 o 
  -5   5  11      136.26      112.52      4.86 o 
  -3   5  11       45.56       64.15      3.65 o 
  -1   5  11      555.20      530.12      7.52 o 
   1   5  11        2.73        2.81      2.54 o 
   3   5  11     1119.53     1272.02     15.06 o 
   5   5  11       10.74        6.96      4.10 o 
   7   5  11     7125.13     6627.53     72.60 o 
   9   5  11     3422.25     3232.20     38.00 o 
  11   5  11      104.93       63.03      6.12 o 
  13   5  11       66.16       61.06      6.71 o 
  15   5  11      287.62      361.24     11.70 o 
  17   5  11       16.84       -6.57      6.57 o 
  19   5  11      289.97      362.71     13.09 o 
 -22   6  11      509.77      543.37     31.48 o 
 -20   6  11      896.74      882.07     51.24 o 
 -18   6  11      598.46      580.15     24.49 o 
 -16   6  11        7.53       10.00      9.33 o 
 -14   6  11      110.54      105.62     10.28 o 
 -12   6  11     1587.37     1628.29     26.60 o 
 -10   6  11       12.78       10.50      4.64 o 
  -8   6  11     1572.22     1457.85     22.56 o 
  -6   6  11       15.55        6.88      3.41 o 
  -4   6  11        2.28        3.17      3.10 o 
  -2   6  11      136.39      162.58      4.38 o 
   0   6  11      498.99      646.11     11.61 o 
   2   6  11      233.37      219.39      5.31 o 
   4   6  11        0.07        1.50      2.85 o 
   6   6  11      303.22      291.92      7.02 o 
   8   6  11      866.87      822.79     13.68 o 
  10   6  11      204.09      180.03      8.19 o 
  12   6  11      233.39      216.19      9.60 o 
  14   6  11      897.30      795.04     18.28 o 
  16   6  11      297.04      325.65     12.53 o 
  18   6  11       98.49       99.71      9.53 o 
 -21   7  11      882.70      929.16     43.02 o 
 -19   7  11       48.01       38.91     19.20 o 
 -17   7  11       98.69       60.10     11.31 o 
 -15   7  11      383.36      347.28     15.29 o 
 -13   7  11       13.06       10.31      7.14 o 
 -11   7  11       32.36       14.06      5.61 o 
  -9   7  11        2.20       -2.72      4.32 o 
  -7   7  11       16.05       11.63      4.45 o 
  -5   7  11      943.17      863.17     12.20 o 
  -3   7  11       13.90       19.77      3.68 o 
  -1   7  11      898.87      851.51     12.32 o 
   1   7  11      626.49      570.11      9.02 o 
   3   7  11      139.82      154.99      5.26 o 
   5   7  11      104.39      124.19      5.35 o 
   7   7  11     2886.73     2783.88     35.22 o 
   9   7  11     2246.89     2132.95     33.20 o 
  11   7  11      389.07      369.61     12.07 o 
  13   7  11      215.72      217.34      9.89 o 
  15   7  11       35.94       56.91      9.61 o 
  17   7  11       34.27       17.52      7.90 o 
  19   7  11       24.36        6.95      8.46 o 
 -20   8  11       38.11       21.71     18.86 o 
 -18   8  11      108.77       93.18     29.52 o 
 -16   8  11       79.95       80.21     10.08 o 
 -14   8  11      638.58      680.68     17.57 o 
 -12   8  11      352.68      339.15      9.95 o 
 -10   8  11      301.95      292.59      8.95 o 
  -8   8  11       10.15       10.75      4.60 o 
  -6   8  11     1027.31     1030.40     15.32 o 
  -4   8  11       10.56        7.74      3.73 o 
  -2   8  11      444.79      407.71      7.73 o 
   0   8  11      263.68      232.04      6.11 o 
   2   8  11        6.46       -2.33      3.75 o 
   4   8  11       71.46      108.88      5.42 o 
   6   8  11     5744.48     5241.85     58.96 o 
   8   8  11      318.51      285.24     10.07 o 
  10   8  11      352.18      412.66     14.53 o 
  12   8  11       83.35       73.14      7.90 o 
  14   8  11        8.38       18.54      7.23 o 
  16   8  11        2.66        6.20      7.81 o 
  18   8  11       34.72       21.29      8.88 o 
 -19   9  11       96.26       96.18     17.19 o 
 -17   9  11        1.97       -9.81      9.81 o 
 -15   9  11       20.90       16.23      8.28 o 
 -13   9  11      121.19      114.31      7.48 o 
 -11   9  11       31.19       32.95      6.02 o 
  -9   9  11      830.32      794.76     13.60 o 
  -7   9  11      669.25      701.82     12.52 o 
  -5   9  11        4.51        4.35      4.14 o 
  -3   9  11     2758.85     2718.61     29.05 o 
  -1   9  11        0.41       10.47      4.79 o 
   1   9  11      172.65      194.82      6.86 o 
   3   9  11      132.14      125.38      9.64 o 
   5   9  11      649.57      505.62     14.69 o 
   7   9  11      295.04      288.28     10.84 o 
   9   9  11      377.55      360.53     11.63 o 
  11   9  11       10.44        1.20      6.28 o 
  13   9  11      182.62      230.94     11.00 o 
  15   9  11      228.27      257.40     12.23 o 
  17   9  11       52.44       59.57     10.05 o 
 -18  10  11       83.01       73.87     12.37 o 
 -16  10  11       35.61       24.17     10.58 o 
 -14  10  11      136.26      179.23     11.44 o 
 -12  10  11      748.16      792.95     18.41 o 
 -10  10  11       13.82        3.73      7.56 o 
  -8  10  11      163.97      172.36      8.79 o 
  -6  10  11      287.90      293.92      8.74 o 
  -4  10  11     5284.34     5105.21     55.87 o 
  -2  10  11       63.37       38.19      5.50 o 
   0  10  11        7.90        2.78      4.87 o 
   2  10  11       44.23       54.92      6.18 o 
   4  10  11      216.78      218.98      8.68 o 
   6  10  11      903.44      907.68     18.79 o 
   8  10  11       24.33       19.32      6.63 o 
  10  10  11       81.51       80.17      8.04 o 
  12  10  11      389.48      378.97     16.17 o 
  14  10  11       47.26       22.20      7.95 o 
  16  10  11       13.02        5.22      8.76 o 
 -17  11  11      110.22       85.11     12.61 o 
 -15  11  11      351.84      386.25     16.89 o 
 -13  11  11      118.30      124.92     12.40 o 
 -11  11  11       49.11       64.30      9.72 o 
  -9  11  11       52.53       58.03      8.18 o 
  -7  11  11       64.04       60.24      6.61 o 
  -5  11  11     4070.32     4101.78     46.47 o 
  -3  11  11      100.64      122.50      8.18 o 
  -1  11  11        9.40        4.64      5.57 o 
   1  11  11        0.03       -3.10      5.57 o 
   3  11  11      707.73      595.65     13.62 o 
   5  11  11       33.18       33.38      6.83 o 
   7  11  11      493.74      531.23     14.88 o 
   9  11  11        9.79        5.97      6.77 o 
  11  11  11      122.01      157.43     10.33 o 
  13  11  11        2.04       14.54      8.04 o 
  15  11  11      643.50      859.79     27.46 o 
 -16  12  11      145.24      149.87     13.79 o 
 -14  12  11      164.37      179.77     13.34 o 
 -12  12  11        0.54        3.15      9.84 o 
 -10  12  11        2.14       11.08      8.84 o 
  -8  12  11        4.90        8.34      7.90 o 
  -6  12  11     1932.15     1803.90     26.64 o 
  -4  12  11       31.29       26.48      6.41 o 
  -2  12  11      526.78      547.38     13.34 o 
   0  12  11      293.71      258.99      9.29 o 
   2  12  11      247.43      249.14      9.54 o 
   4  12  11      553.00      503.79     12.77 o 
   6  12  11      353.38      383.91     12.97 o 
   8  12  11      103.66      110.04      9.22 o 
  10  12  11      137.97      111.67      9.60 o 
  12  12  11      113.54      168.15     10.84 o 
  14  12  11     1365.99     1495.41     30.01 o 
 -15  13  11       66.10       74.11     12.61 o 
 -13  13  11      444.90      446.61     17.33 o 
 -11  13  11      364.79      400.00     16.58 o 
  -9  13  11        2.56       -1.22      8.66 o 
  -7  13  11      126.93      135.65      9.72 o 
  -5  13  11      733.59      678.92     14.91 o 
  -3  13  11      227.74      224.40      9.44 o 
  -1  13  11      290.58      325.31     11.37 o 
   1  13  11       18.59       12.43      6.77 o 
   3  13  11      304.31      305.95     11.10 o 
   5  13  11        4.42        8.94      7.60 o 
   7  13  11      128.34      112.85      9.74 o 
   9  13  11      140.27      124.39     10.04 o 
  11  13  11      185.85      193.75     12.02 o 
  13  13  11      603.73      748.47     20.76 o 
 -14  14  11        2.31       15.13     11.74 o 
 -12  14  11      223.57      285.50     22.76 o 
 -10  14  11      704.70      734.02     25.74 o 
  -8  14  11       52.32       45.76     14.14 o 
  -6  14  11      105.57       93.14      9.60 o 
  -4  14  11     1031.01     1085.51     20.90 o 
  -2  14  11        4.29        9.50      6.79 o 
   0  14  11      427.40      458.85     13.64 o 
   2  14  11        9.15        3.96      6.83 o 
   4  14  11      392.63      424.99     17.61 o 
   6  14  11      229.50      241.68     12.66 o 
   8  14  11       11.92        8.28      8.63 o 
  10  14  11       50.43       33.55      9.18 o 
  12  14  11      692.91      828.23     22.43 o 
 -11  15  11       14.96       12.14     10.73 o 
  -9  15  11        8.20       15.96     10.31 o 
  -7  15  11        3.56       11.25      9.28 o 
  -5  15  11        1.45       -3.96      8.67 o 
  -3  15  11     1731.15     1726.60     28.84 o 
  -1  15  11       52.60       53.71      7.80 o 
   1  15  11        2.65       11.48      7.43 o 
   3  15  11       15.83       17.24      8.04 o 
   5  15  11      204.76      234.53     13.19 o 
   7  15  11       94.82      131.48     11.83 o 
   9  15  11        0.27       -2.62      8.57 o 
 -10  16  11        7.47       10.18     18.15 o 
  -8  16  11       43.98       65.99     12.74 o 
  -6  16  11       27.81       25.38     12.00 o 
  -4  16  11      141.06      127.84     19.20 o 
  -2  16  11        5.51       20.13     10.98 o 
   0  16  11       12.95        6.52      8.04 o 
   2  16  11      234.52      267.71     14.22 o 
   4  16  11       10.09        5.65      9.72 o 
   6  16  11       61.96       68.29     11.65 o 
  -5  17  11        0.27      -14.01     14.01 o 
  -3  17  11      486.42      533.36     24.74 o 
  -1  17  11        4.25       -7.82      9.32 o 
   1  17  11       84.84       93.29     11.69 o 
   3  17  11        0.76       -9.47      9.47 o 
 -22   0  12        1.03       -8.72     19.15 o 
 -20   0  12     1607.35     1695.12    119.95 o 
 -18   0  12      805.89      756.63     67.25 o 
 -16   0  12      826.43      757.43     49.07 o 
 -14   0  12      227.03      229.06     20.56 o 
 -12   0  12     3120.73     3200.35     50.34 o 
 -10   0  12     7755.46     8013.45    168.52 o 
  -8   0  12     2777.79     2890.83     60.69 o 
  -6   0  12     6900.20     7174.98    112.97 o 
  -4   0  12     1744.54     1872.95     32.89 o 
  -2   0  12       73.37       87.09      7.62 o 
   0   0  12     2295.37     2242.14     37.77 o 
   2   0  12     1130.09     1289.23     19.76 o 
   4   0  12     4796.09     4524.60     60.14 o 
   6   0  12       48.47       29.20      8.92 o 
   8   0  12     2865.81     3033.21     45.79 o 
  10   0  12     7480.31     6399.00     99.64 o 
  12   0  12        7.16        0.30      6.75 o 
  14   0  12       93.15      128.73      9.59 o 
  16   0  12     1958.55     2137.85     40.84 o 
  18   0  12        7.47        9.83      8.99 o 
  20   0  12      144.61      175.56     20.77 o 
 -23   1  12       14.81       50.89     32.71 o 
 -21   1  12       50.60       21.74     14.37 o 
 -19   1  12      742.04      713.00     27.17 o 
 -17   1  12        1.52        3.77     11.71 o 
 -15   1  12      174.06      198.74     14.94 o 
 -13   1  12      105.07      108.87      9.99 o 
 -11   1  12     7686.25     7818.64     78.88 o 
  -9   1  12      990.83      943.95     14.67 o 
  -7   1  12      701.34      713.46     11.31 o 
  -5   1  12      164.96      228.52      5.18 o 
  -3   1  12     1265.87     1314.21     21.48 o 
  -1   1  12     2106.00     2278.66     22.90 o 
   1   1  12       16.34       15.91      2.66 o 
   3   1  12     1584.96     1561.20     16.41 o 
   5   1  12        3.20        3.20      2.68 o 
   7   1  12     1218.37     1291.27     15.42 o 
   9   1  12     2396.37     2254.35     24.95 o 
  11   1  12      350.97      329.58      9.24 o 
  13   1  12       21.92       21.24      5.36 o 
  15   1  12       75.85       71.51      6.47 o 
  17   1  12      442.00      550.81     13.93 o 
  19   1  12        2.24       -7.75      7.75 o 
 -22   2  12       17.02       15.06     14.94 o 
 -20   2  12       17.98       10.08     13.11 o 
 -18   2  12        0.00       -9.74     12.18 o 
 -16   2  12       10.50       -1.08     11.29 o 
 -14   2  12       10.47       -3.38      8.68 o 
 -12   2  12      785.85      849.28     17.96 o 
 -10   2  12    10124.17    10286.00    101.93 o 
  -8   2  12     1228.18     1295.02     20.36 o 
  -6   2  12      356.28      323.10      6.33 o 
  -4   2  12      280.92      276.77      5.65 o 
  -2   2  12       17.17       33.43      3.22 o 
   0   2  12      101.82      114.06      4.12 o 
   2   2  12      359.28      348.94      7.06 o 
   4   2  12      380.13      292.98      7.06 o 
   6   2  12     2194.10     2149.15     28.19 o 
   8   2  12     2960.70     2610.35     28.19 o 
  10   2  12     1281.58     1219.32     17.22 o 
  12   2  12       20.00       15.34      5.94 o 
  14   2  12      465.33      464.42     12.86 o 
  16   2  12      549.23      501.71     14.01 o 
  18   2  12      103.16       77.55     10.93 o 
  20   2  12       19.91        7.27      7.84 o 
 -21   3  12        9.07       -3.38     14.01 o 
 -19   3  12       18.72       10.90     12.72 o 
 -17   3  12      218.94      247.67     17.66 o 
 -15   3  12       97.59      109.11     13.11 o 
 -13   3  12       44.64       39.16      7.14 o 
 -11   3  12      613.56      626.48     12.92 o 
  -9   3  12    13306.72    13442.52    136.64 o 
  -7   3  12       78.21      101.15      4.35 o 
  -5   3  12        3.77        3.92      3.38 o 
  -3   3  12     1369.66     1371.25     15.24 o 
  -1   3  12       85.37      103.34      4.24 o 
   1   3  12     1096.34     1146.61     13.50 o 
   3   3  12        9.92       16.05      3.79 o 
   5   3  12      378.07      372.90      8.91 o 
   7   3  12     6131.34     5830.73     75.42 o 
   9   3  12      643.83      618.54     10.73 o 
  11   3  12      129.49      139.66      7.19 o 
  13   3  12       21.00       17.45      5.84 o 
  15   3  12        3.45        0.11      6.12 o 
  17   3  12       11.98        0.97      6.83 o 
  19   3  12        0.05       -0.54      8.07 o 
 -22   4  12        1.21      -11.01     14.94 o 
 -20   4  12       15.83       23.69     14.01 o 
 -18   4  12      177.09      152.76     15.84 o 
 -16   4  12       39.53       12.36     12.18 o 
 -14   4  12       99.91       93.96      9.81 o 
 -12   4  12      269.80      276.40      9.02 o 
 -10   4  12      175.49      178.13      7.60 o 
  -8   4  12      296.83      357.31     10.42 o 
  -6   4  12       75.63       88.70      4.12 o 
  -4   4  12      368.85      466.01      8.79 o 
  -2   4  12      344.37      416.19      7.47 o 
   0   4  12      971.90      993.39     11.40 o 
   2   4  12       16.03        6.62      3.40 o 
   4   4  12      130.72      154.22      6.52 o 
   6   4  12       39.08       36.19      5.53 o 
   8   4  12     2396.34     2136.03     26.01 o 
  10   4  12      586.89      500.74     10.42 o 
  12   4  12       58.80       56.61      6.34 o 
  14   4  12      181.99      201.12      8.86 o 
  16   4  12       41.04       29.15      7.91 o 
  18   4  12       43.93       21.57      7.36 o 
 -21   5  12        0.89        6.95     15.37 o 
 -19   5  12        8.40        9.02     14.17 o 
 -17   5  12       21.45       15.45     12.72 o 
 -15   5  12        3.38        9.83     13.64 o 
 -13   5  12       26.61       33.98      7.14 o 
 -11   5  12     1183.20     1151.49     18.18 o 
  -9   5  12     2510.97     2344.20     28.20 o 
  -7   5  12      357.88      321.14      9.75 o 
  -5   5  12      537.57      650.02      9.99 o 
  -3   5  12        6.00        1.21      3.37 o 
  -1   5  12      272.89      261.47      6.80 o 
   1   5  12     1447.32     1651.28     16.06 o 
   3   5  12      601.43      588.43     12.45 o 
   5   5  12      294.91      328.13     10.62 o 
   7   5  12      269.34      252.41     10.82 o 
   9   5  12     1085.91      997.88     14.86 o 
  11   5  12      291.07      274.97      9.31 o 
  13   5  12       36.56       30.50      6.12 o 
  15   5  12        1.83        1.04      6.03 o 
  17   5  12       21.17       36.63      7.55 o 
  19   5  12      569.00      649.94     19.64 o 
 -20   6  12      128.56      169.14     18.17 o 
 -18   6  12      586.86      564.31     24.95 o 
 -16   6  12       78.04       79.86     13.11 o 
 -14   6  12      343.95      347.55     14.29 o 
 -12   6  12       74.14       81.77      7.51 o 
 -10   6  12      111.53      134.88      6.14 o 
  -8   6  12       40.34       23.40      4.78 o 
  -6   6  12      232.51      262.02      7.47 o 
  -4   6  12      158.96      177.32      6.83 o 
  -2   6  12       32.63       44.12      3.77 o 
   0   6  12        3.03        5.40      3.51 o 
   2   6  12       91.27       86.55      4.74 o 
   4   6  12      301.18      265.93      6.47 o 
   6   6  12     1357.42     1334.07     17.63 o 
   8   6  12      662.30      666.07     11.82 o 
  10   6  12      134.63      107.16      7.01 o 
  12   6  12       13.29       10.00      6.50 o 
  14   6  12      143.70      137.03      8.63 o 
  16   6  12        8.38        3.83      7.56 o 
  18   6  12       99.75       70.75      9.45 o 
 -21   7  12       70.57      108.77     25.70 o 
 -19   7  12       13.79       24.54     14.54 o 
 -17   7  12      652.33      679.62     28.72 o 
 -15   7  12       75.37       66.89     10.48 o 
 -13   7  12        1.66        4.96      6.54 o 
 -11   7  12       89.29      101.14      6.96 o 
  -9   7  12      138.04      127.17      6.48 o 
  -7   7  12      352.37      351.24      9.23 o 
  -5   7  12      214.08      180.99      6.50 o 
  -3   7  12       46.47       50.24      3.95 o 
  -1   7  12        0.15       -3.47      3.47 o 
   1   7  12     1664.44     1584.91     19.11 o 
   3   7  12      423.08      411.39      8.26 o 
   5   7  12      643.05      633.16     10.52 o 
   7   7  12      675.36      628.32     11.51 o 
   9   7  12      380.07      396.40     11.48 o 
  11   7  12        1.69       -0.36      5.73 o 
  13   7  12      114.38      169.16     10.93 o 
  15   7  12       11.46       11.77      7.56 o 
  17   7  12        1.72       -7.60      7.60 o 
 -20   8  12      110.46       66.34     16.36 o 
 -18   8  12        0.25       -6.00     10.37 o 
 -16   8  12       11.40        3.73      9.81 o 
 -14   8  12        5.10        5.61      7.57 o 
 -12   8  12       20.82        8.33      6.09 o 
 -10   8  12       15.98       16.11      5.69 o 
  -8   8  12       22.13        9.38      4.68 o 
  -6   8  12       90.12      115.12      5.65 o 
  -4   8  12      169.61      184.15      8.69 o 
  -2   8  12       58.59       77.85      4.79 o 
   0   8  12        0.45       -3.67      3.83 o 
   2   8  12      940.47      929.74     13.96 o 
   4   8  12       60.79       53.95      4.99 o 
   6   8  12      417.02      363.97     12.75 o 
   8   8  12      288.80      316.73     10.19 o 
  10   8  12      113.28      104.17      8.20 o 
  12   8  12      196.16      217.05     14.57 o 
  14   8  12       32.04       19.46      7.15 o 
  16   8  12        0.00       -1.58      7.81 o 
 -19   9  12      323.85      356.89     17.97 o 
 -17   9  12       17.08       18.64     10.48 o 
 -15   9  12       89.16       93.77      9.26 o 
 -13   9  12        0.12        0.55      6.68 o 
 -11   9  12      328.28      320.49     11.74 o 
  -9   9  12      607.56      688.99     14.40 o 
  -7   9  12     1173.97     1125.16     16.84 o 
  -5   9  12     1169.58     1095.96     16.98 o 
  -3   9  12      328.38      346.45      8.48 o 
  -1   9  12       41.07       39.29      6.20 o 
   1   9  12      304.04      293.90      9.09 o 
   3   9  12     3276.45     3247.75     41.48 o 
   5   9  12      517.78      541.24     12.57 o 
   7   9  12      741.73      616.89     14.75 o 
   9   9  12       52.90       60.34      8.56 o 
  11   9  12        9.56       27.13      6.92 o 
  13   9  12       28.38       23.04      7.90 o 
  15   9  12       16.78       -2.20      7.68 o 
  17   9  12      122.37      114.03     10.17 o 
 -18  10  12       21.82       -0.66     11.31 o 
 -16  10  12       14.35       -4.22     10.09 o 
 -14  10  12      390.95      445.69     16.89 o 
 -12  10  12      523.93      524.63     18.69 o 
 -10  10  12       64.88       49.12      9.56 o 
  -8  10  12       50.67       50.38      7.64 o 
  -6  10  12     2022.35     2000.10     30.61 o 
  -4  10  12      181.47      160.83      8.06 o 
  -2  10  12     1153.61     1214.82     19.80 o 
   0  10  12     2384.24     2285.88     31.22 o 
   2  10  12      895.29      866.75     16.16 o 
   4  10  12     1948.19     1899.17     27.41 o 
   6  10  12      260.33      277.96     10.13 o 
   8  10  12      408.50      405.95     12.70 o 
  10  10  12        4.87        0.51      6.63 o 
  12  10  12       50.67       65.54      8.76 o 
  14  10  12      277.24      274.20     12.53 o 
  16  10  12        0.06       -5.02      8.46 o 
 -17  11  12       43.04       37.31     12.21 o 
 -15  11  12      146.42      183.08     17.88 o 
 -13  11  12      136.23      159.10     12.37 o 
 -11  11  12      128.55      139.02     12.17 o 
  -9  11  12        4.11        5.81      8.67 o 
  -7  11  12       65.57       98.82      8.75 o 
  -5  11  12      553.19      552.16     13.55 o 
  -3  11  12      414.85      379.90     10.97 o 
  -1  11  12      179.70      214.19      8.73 o 
   1  11  12       73.49       77.45      7.03 o 
   3  11  12       81.98       80.72      9.51 o 
   5  11  12      353.28      390.93     15.28 o 
   7  11  12        1.69       -6.77      6.77 o 
   9  11  12      158.61      150.67      9.36 o 
  11  11  12       25.40       28.39      8.35 o 
  13  11  12      820.64      898.17     21.18 o 
  15  11  12       54.96       41.16     10.09 o 
 -16  12  12      138.60      152.73     14.51 o 
 -14  12  12      258.65      285.36     15.82 o 
 -12  12  12        2.33       -8.10      9.99 o 
 -10  12  12      152.11      165.45     16.26 o 
  -8  12  12       56.93       41.11      9.72 o 
  -6  12  12      717.01      681.04     15.08 o 
  -4  12  12      361.58      382.13     11.28 o 
  -2  12  12       26.41       13.72      6.25 o 
   0  12  12      139.81      149.16      8.31 o 
   2  12  12        9.37       12.00      6.52 o 
   4  12  12      613.72      529.55     13.62 o 
   6  12  12        0.24       -6.70      6.70 o 
   8  12  12      245.12      230.03     11.12 o 
  10  12  12       78.06       78.02      9.22 o 
  12  12  12        6.51        3.95      8.35 o 
  14  12  12        9.24       19.28      9.22 o 
 -15  13  12      261.91      294.39     17.27 o 
 -13  13  12      447.63      448.45     18.38 o 
 -11  13  12       18.07       14.98      9.99 o 
  -9  13  12      107.43      104.95     10.85 o 
  -7  13  12      487.85      544.13     17.97 o 
  -5  13  12      179.16      179.45      8.94 o 
  -3  13  12       69.25       87.92      7.67 o 
  -1  13  12      138.18      135.60      8.21 o 
   1  13  12      272.50      284.60     10.62 o 
   3  13  12      197.84      187.95      9.29 o 
   5  13  12       29.68       13.59      7.48 o 
   7  13  12      219.71      236.07     11.71 o 
   9  13  12       36.38       26.29      8.24 o 
  11  13  12      246.89      230.63     12.23 o 
 -12  14  12       43.29       35.73     12.42 o 
 -10  14  12       92.40       74.82     11.69 o 
  -8  14  12      374.28      365.72     16.53 o 
  -6  14  12       35.76       26.28      9.56 o 
  -4  14  12       26.69       16.84      6.97 o 
  -2  14  12       28.63       26.70      6.97 o 
   0  14  12       13.34       18.12      6.97 o 
   2  14  12       55.30       73.36      7.91 o 
   4  14  12        3.25       -0.37      7.08 o 
   6  14  12      494.72      552.04     16.70 o 
   8  14  12       16.36       15.87      9.08 o 
  10  14  12      382.06      363.27     14.41 o 
 -11  15  12      172.02      175.24     13.96 o 
  -9  15  12        9.58        9.33     10.51 o 
  -7  15  12      342.11      362.94     16.36 o 
  -5  15  12       14.90        6.83      9.32 o 
  -3  15  12        1.43        8.49      6.97 o 
  -1  15  12      217.97      256.84     10.74 o 
   1  15  12       45.11       45.67      8.12 o 
   3  15  12       54.90       66.05     13.51 o 
   5  15  12      479.43      531.63     17.04 o 
   7  15  12        6.51       -2.89      8.57 o 
  -8  16  12       32.08       29.98     11.13 o 
  -6  16  12      408.74      474.72     18.58 o 
  -4  16  12        2.65        4.92      9.89 o 
  -2  16  12      200.43      185.31      9.99 o 
   0  16  12       51.69       44.14      8.17 o 
   2  16  12      104.29      145.01     10.60 o 
   4  16  12      272.90      332.28     14.58 o 
 -21   1  13        3.74        7.02     14.01 o 
 -19   1  13      169.20      139.01     15.84 o 
 -17   1  13        0.15      -10.90     10.90 o 
 -15   1  13      630.03      673.33     24.49 o 
 -13   1  13       52.77       47.65      7.43 o 
 -11   1  13     3740.72     3710.15     50.00 o 
  -9   1  13       89.77       64.20      7.50 o 
  -7   1  13      154.64      165.57      6.75 o 
  -5   1  13        9.04       12.39      3.42 o 
  -3   1  13      347.40      346.40      9.58 o 
  -1   1  13       47.55       61.26      3.72 o 
   1   1  13      275.38      244.19      5.79 o 
   3   1  13      609.83      703.38     10.30 o 
   5   1  13      612.81      667.89      9.16 o 
   7   1  13     7381.35     6930.87     72.22 o 
   9   1  13       35.53       75.59      5.23 o 
  11   1  13       23.29       19.93      5.24 o 
  13   1  13      366.09      375.37     11.28 o 
  15   1  13      330.54      323.64     10.71 o 
  17   1  13      180.35      210.83     10.16 o 
  19   1  13     1106.49     1259.77     24.15 o 
 -22   2  13      223.43      241.13     21.31 o 
 -20   2  13      206.38      201.07     18.17 o 
 -18   2  13       63.94       71.69     24.66 o 
 -16   2  13       14.43       -9.15     11.29 o 
 -14   2  13      427.19      427.38     15.47 o 
 -12   2  13      119.70      118.14      8.13 o 
 -10   2  13     2289.62     2397.73     34.59 o 
  -8   2  13     1847.42     1795.61     25.39 o 
  -6   2  13     2658.48     2597.71     33.36 o 
  -4   2  13     1696.47     1750.18     18.94 o 
  -2   2  13      311.26      358.40      6.94 o 
   0   2  13      210.37      186.92      4.96 o 
   2   2  13       49.72       52.36      3.17 o 
   4   2  13      222.74      215.84      6.38 o 
   6   2  13     4502.43     4351.53     52.01 o 
   8   2  13       97.26       58.68      4.26 o 
  10   2  13       18.04       18.21      6.35 o 
  12   2  13      157.01      160.99      7.75 o 
  14   2  13        0.27        4.33      6.12 o 
  16   2  13      186.71      205.18      9.97 o 
  18   2  13      348.89      379.17     12.89 o 
 -21   3  13        0.23      -13.86     13.86 o 
 -19   3  13       51.02       18.78     13.54 o 
 -17   3  13      325.38      371.39     19.99 o 
 -15   3  13       15.34        5.48      8.94 o 
 -13   3  13       80.78       80.57     10.13 o 
 -11   3  13      218.14      225.86      9.74 o 
  -9   3  13       52.28       52.91      6.98 o 
  -7   3  13      754.15      690.41     12.58 o 
  -5   3  13      356.71      367.76     11.21 o 
  -3   3  13     6926.36     7330.10     65.22 o 
  -1   3  13        3.31        2.16      3.58 o 
   1   3  13     3265.20     3084.25     30.90 o 
   3   3  13      335.45      312.57      7.53 o 
   5   3  13      775.85      776.11     13.53 o 
   7   3  13       79.38       81.52      7.45 o 
   9   3  13       95.99       84.32      4.52 o 
  11   3  13      480.50      447.46     11.25 o 
  13   3  13      324.62      294.74     10.00 o 
  15   3  13      339.02      379.55     12.34 o 
  17   3  13       33.54        1.69      7.14 o 
  19   3  13        0.28       -6.99      8.24 o 
 -20   4  13       22.73       15.45     14.54 o 
 -18   4  13      182.47      204.34     17.66 o 
 -16   4  13       18.65       17.62      9.56 o 
 -14   4  13      313.35      274.40     11.86 o 
 -12   4  13      257.67      271.26     13.18 o 
 -10   4  13      339.32      342.21     12.19 o 
  -8   4  13       21.63        1.71      4.85 o 
  -6   4  13        0.38       -2.63      4.58 o 
  -4   4  13     1153.03     1153.69     15.15 o 
  -2   4  13     2314.61     2382.53     30.23 o 
   0   4  13     2657.16     2806.60     29.05 o 
   2   4  13       39.45       42.49      5.19 o 
   4   4  13       35.95       37.50      5.53 o 
   6   4  13      814.16      810.80     17.09 o 
   8   4  13       66.98       68.17      7.86 o 
  10   4  13      171.59      191.44      7.50 o 
  12   4  13      397.18      377.68     10.90 o 
  14   4  13       76.96       48.18      6.68 o 
  16   4  13       14.10       23.21      6.98 o 
  18   4  13      187.87      246.63     12.31 o 
 -21   5  13      207.20      247.40     22.04 o 
 -19   5  13       54.36       42.89     14.94 o 
 -17   5  13       11.50        7.94      9.81 o 
 -15   5  13      136.01      132.75     11.31 o 
 -13   5  13      328.96      292.44     10.75 o 
 -11   5  13        0.04       -1.80      5.93 o 
  -9   5  13        4.17        1.85      5.10 o 
  -7   5  13      759.60      779.98     14.44 o 
  -5   5  13      580.85      576.92     11.26 o 
  -3   5  13       48.14       56.05      4.79 o 
  -1   5  13        3.78        1.33      3.73 o 
   1   5  13     1319.91     1371.50     17.30 o 
   3   5  13      555.84      514.12     12.40 o 
   5   5  13      257.28      293.03     11.42 o 
   7   5  13     3350.84     3370.01     52.83 o 
   9   5  13      106.03       92.98      4.59 o 
  11   5  13      465.89      423.69     12.69 o 
  13   5  13       88.05       76.70      9.10 o 
  15   5  13      821.92      848.58     17.85 o 
  17   5  13      797.88      897.34     19.36 o 
 -20   6  13      112.87      107.71     16.76 o 
 -18   6  13       56.49       84.61     11.89 o 
 -16   6  13       19.22        1.31      9.18 o 
 -14   6  13      312.29      337.34     12.43 o 
 -12   6  13       30.16       16.02      6.34 o 
 -10   6  13       61.45       43.91      6.30 o 
  -8   6  13        1.99       -4.19      5.35 o 
  -6   6  13       13.76       14.27      5.29 o 
  -4   6  13        7.40        3.55      4.95 o 
  -2   6  13       14.22       10.40      3.97 o 
   0   6  13      338.98      389.96      7.51 o 
   2   6  13      578.93      525.24      9.04 o 
   4   6  13      366.96      348.23     11.52 o 
   6   6  13      918.98      778.83     21.95 o 
   8   6  13     1136.50     1133.29     18.01 o 
  10   6  13      505.43      422.03     11.62 o 
  12   6  13       11.52        3.09      6.05 o 
  14   6  13      634.17      747.64     17.66 o 
  16   6  13       85.66      109.64      9.30 o 
  18   6  13     1339.30     1352.71     28.65 o 
 -19   7  13       64.49       76.80     12.80 o 
 -17   7  13      124.91      122.29     12.44 o 
 -15   7  13       40.54       30.15      8.18 o 
 -13   7  13       38.17       14.96      6.94 o 
 -11   7  13        1.14       -5.82      5.83 o 
  -9   7  13       43.63       31.82      5.73 o 
  -7   7  13     1297.51     1340.53     20.45 o 
  -5   7  13       28.57       19.08      4.99 o 
  -3   7  13       68.53       72.00      7.10 o 
  -1   7  13       34.98       24.96      4.32 o 
   1   7  13      276.39      241.56      6.49 o 
   3   7  13     3064.68     2988.25     33.77 o 
   5   7  13      213.91      226.45      6.57 o 
   7   7  13      292.00      292.73      8.30 o 
   9   7  13       16.56       16.50      5.84 o 
  11   7  13        8.05        2.03      6.05 o 
  13   7  13      719.47      771.90     24.03 o 
  15   7  13        2.31       -3.28      7.33 o 
  17   7  13       33.57       47.58      9.08 o 
 -18   8  13       26.31       28.11     11.78 o 
 -16   8  13       27.01       21.47      7.89 o 
 -14   8  13        3.58       -7.04      7.04 o 
 -12   8  13      129.52      140.28      8.67 o 
 -10   8  13        8.85        9.39      6.34 o 
  -8   8  13     1379.34     1350.21     20.81 o 
  -6   8  13      246.56      267.36     10.15 o 
  -4   8  13       81.94       61.82      5.69 o 
  -2   8  13      596.24      610.81     12.16 o 
   0   8  13        1.15       -1.35      4.57 o 
   2   8  13     1915.15     1720.09     24.72 o 
   4   8  13      889.86      746.24     14.15 o 
   6   8  13      644.95      672.02     14.22 o 
   8   8  13      467.20      457.57     12.30 o 
  10   8  13      561.14      573.65     14.71 o 
  12   8  13      331.50      373.72     12.35 o 
  14   8  13      276.95      325.37     12.18 o 
  16   8  13       33.86       13.01      8.46 o 
 -19   9  13        1.98        0.00     25.44 o 
 -17   9  13        1.47       -0.71     11.09 o 
 -15   9  13       67.55       58.90     12.30 o 
 -13   9  13       14.24        2.23      7.64 o 
 -11   9  13       24.15       26.86      6.82 o 
  -9   9  13       31.58       37.02      6.73 o 
  -7   9  13      279.13      269.88      9.57 o 
  -5   9  13      345.36      343.59      9.55 o 
  -3   9  13        7.44       14.57      5.00 o 
  -1   9  13      123.75      119.57      6.88 o 
   1   9  13     1412.09     1367.68     24.39 o 
   3   9  13     1297.22     1174.64     19.32 o 
   5   9  13      149.60      121.22      7.09 o 
   7   9  13      529.58      509.72     13.33 o 
   9   9  13      207.46      240.02     10.17 o 
  11   9  13       34.37       42.55      7.64 o 
  13   9  13       57.45       59.43      8.83 o 
  15   9  13      562.70      568.42     18.26 o 
 -18  10  13       47.11       43.83     34.53 o 
 -16  10  13      443.91      461.90     18.83 o 
 -14  10  13       41.24       19.49      9.99 o 
 -12  10  13      346.09      346.18     15.21 o 
 -10  10  13        3.31       -8.48      8.48 o 
  -8  10  13       44.21       30.62      9.59 o 
  -6  10  13      617.45      591.83     15.95 o 
  -4  10  13        6.12        5.18      5.73 o 
  -2  10  13       32.37       63.81      6.62 o 
   0  10  13      110.52      140.64      8.95 o 
   2  10  13     2263.31     2282.26     36.97 o 
   4  10  13      581.17      545.66     13.08 o 
   6  10  13       22.50       14.13      6.23 o 
   8  10  13      418.60      479.12     13.90 o 
  10  10  13      438.73      495.57     14.71 o 
  12  10  13      241.16      301.93     13.31 o 
  14  10  13       24.34       23.34      8.69 o 
 -17  11  13      289.59      276.25     36.35 o 
 -15  11  13      358.95      320.16     16.89 o 
 -13  11  13      516.34      527.54     26.01 o 
 -11  11  13       12.70        3.97     10.32 o 
  -9  11  13       61.52       88.98     11.24 o 
  -7  11  13        6.78       -7.08      7.08 o 
  -5  11  13       93.92      120.50      7.82 o 
  -3  11  13       81.57       94.18      7.49 o 
  -1  11  13      112.07       94.33      7.38 o 
   1  11  13      751.79      734.85     15.44 o 
   3  11  13     1105.00     1159.38     20.18 o 
   5  11  13        6.86        2.99      6.34 o 
   7  11  13      223.48      250.74     10.80 o 
   9  11  13       23.62       18.61      7.44 o 
  11  11  13        1.83        9.09      7.90 o 
  13  11  13      106.61      140.03     12.41 o 
 -14  12  13        0.83       -2.21     10.37 o 
 -12  12  13      132.82      144.48     12.87 o 
 -10  12  13      112.47      133.91     14.12 o 
  -8  12  13       97.45      101.06     10.82 o 
  -6  12  13      258.45      286.70     11.03 o 
  -4  12  13       88.71       73.25      7.38 o 
  -2  12  13      830.05      834.90     16.83 o 
   0  12  13       32.89        6.77      6.47 o 
   2  12  13      364.36      319.68     15.11 o 
   4  12  13        1.96        4.17      6.54 o 
   6  12  13       85.50      110.79      8.75 o 
   8  12  13        0.56       -5.32      6.86 o 
  10  12  13        1.01       -4.63      8.04 o 
  12  12  13        7.53       20.08      8.88 o 
 -13  13  13       24.22       12.93     10.85 o 
 -11  13  13       50.95       70.94     12.76 o 
  -9  13  13       83.85       75.88     11.65 o 
  -7  13  13       31.34       32.45      9.89 o 
  -5  13  13      606.39      646.13     17.31 o 
  -3  13  13      313.38      319.81     10.92 o 
  -1  13  13      105.30      117.94      8.31 o 
   1  13  13        0.44       -6.18      6.18 o 
   3  13  13       15.28       16.17      6.97 o 
   5  13  13       16.01       16.64      8.14 o 
   7  13  13       91.70       82.27      9.37 o 
   9  13  13       98.27       81.38      9.72 o 
  11  13  13      277.69      257.22     15.85 o 
 -12  14  13       53.30       65.79     12.54 o 
 -10  14  13      112.00      106.48     12.79 o 
  -8  14  13       60.95       82.04     11.69 o 
  -6  14  13      655.37      707.16     21.33 o 
  -4  14  13       62.21       64.86      7.84 o 
  -2  14  13       28.48       25.66      7.13 o 
   0  14  13       35.54       25.27      7.49 o 
   2  14  13      248.71      279.87     11.23 o 
   4  14  13      289.02      326.69     12.53 o 
   6  14  13       26.18       26.68     10.17 o 
   8  14  13      714.50      675.05     18.96 o 
  -9  15  13        5.03       11.70     11.65 o 
  -7  15  13      149.11      166.89     14.85 o 
  -5  15  13      178.56      190.12     13.19 o 
  -3  15  13        2.80       -7.03      7.03 o 
  -1  15  13      138.09      150.08      9.51 o 
   1  15  13      707.05      713.43     17.16 o 
   3  15  13       50.52       36.73      8.67 o 
   5  15  13        5.76       18.47      8.69 o 
   7  15  13       76.65       89.24     14.46 o 
  -6  16  13        0.07       -3.63     21.81 o 
  -4  16  13       33.16       51.27     11.01 o 
  -2  16  13      119.31      105.44      9.71 o 
   0  16  13       39.80       57.43      8.97 o 
   2  16  13       64.09       57.46      8.94 o 
 -20   0  14      341.79      361.68     30.84 o 
 -18   0  14       21.35      -16.78     29.08 o 
 -16   0  14      292.48      302.07     17.66 o 
 -14   0  14      135.14      156.68     13.54 o 
 -12   0  14        1.51       15.80      9.46 o 
 -10   0  14      214.25      224.06     20.46 o 
  -8   0  14      360.32      345.64     14.54 o 
  -6   0  14       68.53       56.95      9.09 o 
  -4   0  14      125.17      149.23      8.06 o 
  -2   0  14     1585.16     1547.96     24.66 o 
   0   0  14       86.83       87.94      6.18 o 
   2   0  14       93.64      149.35      6.42 o 
   4   0  14       54.35       65.17      4.89 o 
   6   0  14      388.71      422.76     17.84 o 
   8   0  14     9939.54     9761.81    194.23 o 
  10   0  14     1200.70     1174.92     31.53 o 
  12   0  14      431.77      431.65     21.51 o 
  14   0  14      657.78      661.96     23.61 o 
  16   0  14     3743.89     3889.23     75.67 o 
  18   0  14      636.70      809.04     29.75 o 
 -21   1  14      158.26      153.38     19.49 o 
 -19   1  14       14.43        6.06     13.54 o 
 -17   1  14       19.94       -1.64      9.33 o 
 -15   1  14        0.84       -7.38      7.38 o 
 -13   1  14        2.96        4.54      6.98 o 
 -11   1  14      123.84      138.77      8.80 o 
  -9   1  14      107.96      101.98      7.32 o 
  -7   1  14       27.56       28.54      6.02 o 
  -5   1  14        7.04        3.04      4.68 o 
  -3   1  14     1113.58     1156.41     14.83 o 
  -1   1  14     1359.22     1326.90     20.45 o 
   1   1  14      203.15      215.45      5.51 o 
   3   1  14       67.29       77.22      3.81 o 
   5   1  14      230.78      241.17      5.49 o 
   7   1  14     1691.87     1681.94     22.53 o 
   9   1  14      758.26      743.91     15.03 o 
  11   1  14      116.51       86.83      6.53 o 
  13   1  14      129.96      149.87      8.59 o 
  15   1  14       29.93       27.11      7.04 o 
  17   1  14     1982.11     2191.09     34.06 o 
 -20   2  14       46.95       35.92     15.37 o 
 -18   2  14      104.05      131.34     16.76 o 
 -16   2  14      191.75      197.04     11.03 o 
 -14   2  14       15.22        4.51      7.08 o 
 -12   2  14       11.76        5.70      6.92 o 
 -10   2  14       87.50       99.21      7.71 o 
  -8   2  14       61.10       69.12      6.83 o 
  -6   2  14      485.84      529.14     12.22 o 
  -4   2  14     1557.82     1524.98     20.45 o 
  -2   2  14      643.14      631.71     10.11 o 
   0   2  14        1.89        5.44      3.59 o 
   2   2  14      734.08      668.77      9.77 o 
   4   2  14     2511.79     2432.13     30.23 o 
   6   2  14        8.26       26.14      6.20 o 
   8   2  14      129.65      114.92      4.51 o 
  10   2  14        2.48        4.78      4.99 o 
  12   2  14        0.47       -4.15      5.31 o 
  14   2  14      121.10      142.56      8.49 o 
  16   2  14        3.78       -6.55      6.55 o 
  18   2  14       55.07       71.09      8.73 o 
 -21   3  14        8.13      -14.94     14.94 o 
 -19   3  14        8.72        3.63     13.54 o 
 -17   3  14        0.25       -5.59      9.56 o 
 -15   3  14       75.96       91.40     11.90 o 
 -13   3  14      179.54      149.33      9.06 o 
 -11   3  14       38.82       28.51      6.83 o 
  -9   3  14       44.43       38.24      6.45 o 
  -7   3  14        3.67        3.50      4.93 o 
  -5   3  14      332.57      344.62      9.75 o 
  -3   3  14      210.75      217.43      7.11 o 
  -1   3  14     3444.88     3227.18     35.79 o 
   1   3  14      409.35      442.63      7.78 o 
   3   3  14       35.99       43.73      5.80 o 
   5   3  14       17.91       26.39      6.12 o 
   7   3  14       27.60       23.18      6.45 o 
   9   3  14      193.92      169.24      7.00 o 
  11   3  14      301.88      322.89      9.65 o 
  13   3  14        9.38        7.27      6.23 o 
  15   3  14       16.30        1.73      6.52 o 
  17   3  14        2.68        6.53      7.25 o 
 -20   4  14      169.52      175.24     21.21 o 
 -18   4  14      263.74      282.19     15.53 o 
 -16   4  14       45.91       45.53      8.62 o 
 -14   4  14      265.80      252.71     11.15 o 
 -12   4  14       69.73       66.97      7.67 o 
 -10   4  14        7.19        4.09      5.93 o 
  -8   4  14       46.45       58.85      8.22 o 
  -6   4  14       58.92       51.02      5.64 o 
  -4   4  14      275.16      272.79      8.11 o 
  -2   4  14       12.46        5.40      3.97 o 
   0   4  14        0.78       -3.19      3.19 o 
   2   4  14      280.85      278.15      9.19 o 
   4   4  14     2141.23     1929.81     28.99 o 
   6   4  14       24.59       25.20      6.38 o 
   8   4  14       57.89       14.26      6.69 o 
  10   4  14      631.57      592.07     12.91 o 
  12   4  14      164.44      158.59      8.03 o 
  14   4  14        9.36       12.61      6.34 o 
  16   4  14        5.76        5.07      7.25 o 
  18   4  14       29.65       22.49      8.28 o 
 -19   5  14      236.71      204.00     14.76 o 
 -17   5  14        4.67       -7.89      7.89 o 
 -15   5  14       88.99       72.77      8.86 o 
 -13   5  14      188.51      210.44     10.35 o 
 -11   5  14      143.21      140.18      8.55 o 
  -9   5  14       15.88       11.51      6.69 o 
  -7   5  14       86.87       97.12      9.38 o 
  -5   5  14        1.65        1.15      5.29 o 
  -3   5  14      160.30      180.48      7.03 o 
  -1   5  14      190.78      160.53      6.53 o 
   1   5  14      125.34      144.80      5.48 o 
   3   5  14      630.69      646.01     14.50 o 
   5   5  14       56.13       58.31      7.43 o 
   7   5  14      218.09      222.55     11.06 o 
   9   5  14     1183.01     1094.33     23.60 o 
  11   5  14      170.89      188.84      7.92 o 
  13   5  14      601.41      586.06     14.25 o 
  15   5  14       16.82       16.05      6.85 o 
  17   5  14        1.18       -0.28      7.75 o 
 -20   6  14        2.88       14.81     11.99 o 
 -18   6  14        0.00       -8.67      8.67 o 
 -16   6  14      645.38      658.81     17.59 o 
 -14   6  14       59.56       87.85      8.38 o 
 -12   6  14       57.88       53.62      7.36 o 
 -10   6  14      396.15      381.55     11.70 o 
  -8   6  14      130.87      141.37      7.24 o 
  -6   6  14     1531.98     1532.98     22.79 o 
  -4   6  14     1408.98     1386.82     20.80 o 
  -2   6  14     1301.81     1233.11     18.90 o 
   0   6  14      134.20      135.94      6.01 o 
   2   6  14     2154.21     2275.53     25.61 o 
   4   6  14     1817.75     1715.33     29.14 o 
   6   6  14      763.96      706.26     17.97 o 
   8   6  14      117.66      132.39     19.36 o 
  10   6  14      826.61      813.40     16.71 o 
  12   6  14      925.85      988.26     27.37 o 
  14   6  14       10.15        7.71      7.07 o 
  16   6  14      442.54      453.67     14.88 o 
 -19   7  14       16.31       -3.24     10.13 o 
 -17   7  14      212.30      233.89     12.33 o 
 -15   7  14       34.54       29.71      8.28 o 
 -13   7  14        1.83       -3.81      6.30 o 
 -11   7  14      285.18      280.27     10.57 o 
  -9   7  14      158.18      150.63      8.44 o 
  -7   7  14      132.71      132.57      7.13 o 
  -5   7  14      271.54      222.12      8.06 o 
  -3   7  14      339.93      297.74      9.85 o 
  -1   7  14       88.78       73.28      5.36 o 
   1   7  14      954.15      879.60     13.57 o 
   3   7  14      317.81      239.88      6.77 o 
   5   7  14     2237.83     2103.68     34.28 o 
   7   7  14      331.95      266.35     13.29 o 
   9   7  14      721.94      675.00     15.29 o 
  11   7  14       76.26      106.59     11.30 o 
  13   7  14      338.15      374.55     16.76 o 
  15   7  14      146.02      201.69     11.13 o 
 -18   8  14       99.96      116.87     12.23 o 
 -16   8  14      137.02      133.21     10.43 o 
 -14   8  14        4.66        6.20      7.42 o 
 -12   8  14        9.84        7.73      6.59 o 
 -10   8  14      258.51      248.90      9.88 o 
  -8   8  14        3.67       -1.00      6.97 o 
  -6   8  14       76.63       80.00      6.49 o 
  -4   8  14     2833.06     3081.12     42.26 o 
  -2   8  14       51.56       62.77      6.60 o 
   0   8  14      301.93      310.75      8.74 o 
   2   8  14      338.71      339.87     10.15 o 
   4   8  14       11.19       -4.87      4.87 o 
   6   8  14      219.29      238.36      9.13 o 
   8   8  14       57.82       52.11      7.77 o 
  10   8  14      180.24      168.51      8.84 o 
  12   8  14      221.40      269.76     10.68 o 
  14   8  14       46.76       68.25     12.25 o 
  16   8  14      166.24      247.17     32.71 o 
 -17   9  14      997.45     1079.99     28.83 o 
 -15   9  14       56.95       42.40     11.23 o 
 -13   9  14      110.40      111.12     12.19 o 
 -11   9  14        6.05       -4.58      8.78 o 
  -9   9  14      492.85      496.16     16.47 o 
  -7   9  14       10.76       12.87      6.34 o 
  -5   9  14     1736.58     1786.17     25.83 o 
  -3   9  14      342.04      284.80      8.37 o 
  -1   9  14      317.01      275.88      9.21 o 
   1   9  14        2.69       -2.32      5.27 o 
   3   9  14      278.02      268.85      9.13 o 
   5   9  14       49.61       40.49      6.38 o 
   7   9  14      357.55      278.77     10.53 o 
   9   9  14       76.09       82.13     10.30 o 
  11   9  14        0.06        0.04      6.92 o 
  13   9  14        4.59       -3.71      7.15 o 
  15   9  14      112.59      105.79      9.89 o 
 -16  10  14        3.99       -0.61     11.63 o 
 -14  10  14       36.62       52.34     11.49 o 
 -12  10  14        0.65        4.75      9.56 o 
 -10  10  14       15.48       11.01      8.97 o 
  -8  10  14       74.16      103.87     10.48 o 
  -6  10  14      538.30      548.29     15.41 o 
  -4  10  14      135.11      128.26      8.38 o 
  -2  10  14      262.44      259.97      9.49 o 
   0  10  14     1109.15     1139.79     19.63 o 
   2  10  14       77.69       53.44      6.88 o 
   4  10  14      135.92      136.27      7.82 o 
   6  10  14       17.62       18.17      6.34 o 
   8  10  14       25.77       25.65      7.11 o 
  10  10  14      133.34      131.60      8.88 o 
  12  10  14       17.51       25.05      7.95 o 
  14  10  14       96.23      130.64     10.19 o 
 -15  11  14       39.80       24.12     14.16 o 
 -13  11  14        0.17       -2.11     10.51 o 
 -11  11  14       73.51       93.71     11.95 o 
  -9  11  14      330.16      381.32     17.29 o 
  -7  11  14      162.93      149.29     11.23 o 
  -5  11  14      124.70       95.80      8.49 o 
  -3  11  14       81.56       69.23      7.49 o 
  -1  11  14      594.63      592.88     25.61 o 
   1  11  14     1865.90     1875.15     31.72 o 
   3  11  14        9.99        8.43      6.16 o 
   5  11  14      189.98      222.38     10.37 o 
   7  11  14      241.65      255.30     11.29 o 
   9  11  14      396.23      406.26     13.62 o 
  11  11  14       18.52       27.57      8.19 o 
 -14  12  14      101.81       89.76     12.91 o 
 -12  12  14      178.83      171.07     13.65 o 
 -10  12  14      131.68      147.62     12.31 o 
  -8  12  14      164.02      154.40     16.80 o 
  -6  12  14      173.77      163.04     11.93 o 
  -4  12  14      185.62      223.58     10.64 o 
  -2  12  14      240.76      248.59     10.45 o 
   0  12  14        3.77       -6.25      6.25 o 
   2  12  14      342.88      364.16     13.02 o 
   4  12  14      386.28      370.71     12.01 o 
   6  12  14      324.73      346.15     13.03 o 
   8  12  14        0.83        2.19      7.68 o 
  10  12  14      681.85      763.30     20.56 o 
 -11  13  14      197.85      206.36     14.12 o 
  -9  13  14       18.44       29.59     11.27 o 
  -7  13  14       13.96        9.38      9.48 o 
  -5  13  14      154.61      177.15      9.59 o 
  -3  13  14        8.11       11.93      7.03 o 
  -1  13  14       25.39       10.87      6.91 o 
   1  13  14       55.42       49.90      7.69 o 
   3  13  14       19.09       -1.44      7.05 o 
   5  13  14       63.89       72.66      9.11 o 
   7  13  14       47.63       50.92      8.57 o 
   9  13  14      214.81      205.18     11.43 o 
 -10  14  14        3.51       -3.93     14.15 o 
  -8  14  14      121.36      130.06     12.75 o 
  -6  14  14       63.50       67.02     10.85 o 
  -4  14  14      224.94      243.24     10.85 o 
  -2  14  14       56.28       50.55      8.06 o 
   0  14  14       48.97       36.35      7.82 o 
   2  14  14        0.19        2.83      7.03 o 
   4  14  14       40.12       46.14      8.59 o 
   6  14  14        2.93       -5.40      8.57 o 
  -7  15  14       12.34        6.86     10.51 o 
  -5  15  14       26.68       49.12     11.23 o 
  -3  15  14       91.34       70.61      8.63 o 
  -1  15  14      277.11      270.75     11.62 o 
   1  15  14        7.25       -2.57      7.42 o 
   3  15  14        8.06        3.63      8.22 o 
 -19   1  15       28.14       26.12      9.74 o 
 -17   1  15      397.76      391.47     16.04 o 
 -15   1  15        0.84       -7.14      7.14 o 
 -13   1  15     1447.87     1515.62     26.27 o 
 -11   1  15       41.02       23.26      6.83 o 
  -9   1  15      419.88      396.93     11.94 o 
  -7   1  15      262.57      293.08      9.91 o 
  -5   1  15        4.29        5.37      5.17 o 
  -3   1  15     2206.88     2158.28     27.75 o 
  -1   1  15     1430.87     1396.64     17.50 o 
   1   1  15      872.57      894.40     12.83 o 
   3   1  15        7.91       19.60      3.44 o 
   5   1  15     1102.56     1142.91     16.05 o 
   7   1  15        3.97        0.94      4.35 o 
   9   1  15     1084.75     1046.79     20.12 o 
  11   1  15       96.01      129.01      7.60 o 
  13   1  15      239.00      274.45     10.34 o 
  15   1  15      301.69      326.78     12.01 o 
  17   1  15       65.29       74.82      9.22 o 
 -20   2  15       39.60       50.54     10.39 o 
 -18   2  15       14.38        3.86      8.99 o 
 -16   2  15      131.11       80.10      9.74 o 
 -14   2  15      166.85      133.29      9.57 o 
 -12   2  15     1553.84     1551.71     32.11 o 
 -10   2  15      129.49      111.34      8.13 o 
  -8   2  15       52.56       44.73      6.83 o 
  -6   2  15       30.79       23.84      5.49 o 
  -4   2  15     1451.11     1415.82     21.31 o 
  -2   2  15      119.67      128.09      5.41 o 
   0   2  15        2.80       11.34      3.83 o 
   2   2  15        7.78        8.38      4.38 o 
   4   2  15      651.44      640.08     14.22 o 
   6   2  15     1488.33     1399.46     26.41 o 
   8   2  15     1752.30     1611.84     32.83 o 
  10   2  15       42.01       65.71      5.34 o 
  12   2  15      324.58      344.92     10.64 o 
  14   2  15        0.60       -3.38      6.30 o 
  16   2  15       30.13       53.75      7.75 o 
 -19   3  15        1.97       -8.94      8.94 o 
 -17   3  15        7.08       -8.44      8.44 o 
 -15   3  15       61.91       52.45     10.30 o 
 -13   3  15      283.70      280.43     11.33 o 
 -11   3  15      880.00      863.91     18.25 o 
  -9   3  15      281.85      275.24     10.16 o 
  -7   3  15       17.37       12.86      5.56 o 
  -5   3  15      136.70      130.01      6.97 o 
  -3   3  15      320.25      364.54      9.70 o 
  -1   3  15      185.32      207.89      6.55 o 
   1   3  15        0.50        3.35      3.05 o 
   3   3  15        4.17        0.10      6.01 o 
   5   3  15      491.45      460.48     13.03 o 
   7   3  15       43.95       22.60      7.12 o 
   9   3  15        9.68        0.40      6.55 o 
  11   3  15       35.33       27.58      5.36 o 
  13   3  15       84.17       86.70      7.27 o 
  15   3  15       25.78       19.08      7.18 o 
  17   3  15      178.08      190.43     10.65 o 
 -20   4  15      219.27      241.54     13.35 o 
 -18   4  15       80.27       57.05     15.11 o 
 -16   4  15       10.12       -8.12      8.12 o 
 -14   4  15        5.61        1.11      7.56 o 
 -12   4  15      279.56      250.81     12.02 o 
 -10   4  15     1434.91     1370.27     23.70 o 
  -8   4  15        2.83        2.67      5.34 o 
  -6   4  15      416.95      441.72     11.40 o 
  -4   4  15       14.37       -3.38      5.17 o 
  -2   4  15      529.39      569.46     11.19 o 
   0   4  15      230.92      235.76      6.60 o 
   2   4  15      223.04      185.83      8.18 o 
   4   4  15      171.60      183.59      8.73 o 
   6   4  15      948.92      844.39     18.43 o 
   8   4  15      268.56      292.19     11.89 o 
  10   4  15        5.43        9.38      7.12 o 
  12   4  15        1.99       -1.92      5.42 o 
  14   4  15      233.80      267.07      9.90 o 
  16   4  15        0.25       -8.07      8.07 o 
 -19   5  15      114.30      114.74     11.41 o 
 -17   5  15        1.75       -8.55      8.55 o 
 -15   5  15      440.87      445.70     14.69 o 
 -13   5  15      106.74       99.85      8.86 o 
 -11   5  15      196.16      164.62      9.29 o 
  -9   5  15      206.78      243.94      8.77 o 
  -7   5  15        3.58        2.45      5.42 o 
  -5   5  15       18.99       13.89      6.69 o 
  -3   5  15      322.14      311.66      9.33 o 
  -1   5  15      622.73      647.83     11.58 o 
   1   5  15      766.03      732.19     12.04 o 
   3   5  15     1733.29     1663.79     26.25 o 
   5   5  15      421.02      452.99     14.92 o 
   7   5  15       40.67       22.88      7.83 o 
   9   5  15      291.19      295.32     12.73 o 
  11   5  15      914.53      931.74     19.47 o 
  13   5  15      512.30      479.69     19.41 o 
  15   5  15       40.93       63.48      7.98 o 
 -18   6  15        5.40       -0.42      9.70 o 
 -16   6  15      201.02      211.34     11.84 o 
 -14   6  15        4.73       -7.36      7.36 o 
 -12   6  15       25.99       23.16      7.18 o 
 -10   6  15      138.91      149.28      8.86 o 
  -8   6  15       26.39        2.09      5.64 o 
  -6   6  15       58.49       54.09      6.39 o 
  -4   6  15        0.03       -5.17      5.17 o 
  -2   6  15       19.39       13.17      5.69 o 
   0   6  15      763.99      722.40     13.13 o 
   2   6  15        6.80        0.05      3.94 o 
   4   6  15       92.31       71.90      8.14 o 
   6   6  15      159.79      156.89     10.28 o 
   8   6  15      831.81      801.67     22.27 o 
  10   6  15      311.37      304.45     14.41 o 
  12   6  15       92.94      131.03      8.33 o 
  14   6  15        9.11       -6.71      6.71 o 
  16   6  15       70.36      109.73      9.89 o 
 -17   7  15       44.77       21.47      9.36 o 
 -15   7  15        0.00       -7.67      7.67 o 
 -13   7  15       54.27       59.45      8.22 o 
 -11   7  15        0.64       -6.30      6.30 o 
  -9   7  15        2.85       -4.20      6.30 o 
  -7   7  15        8.54        9.49      5.73 o 
  -5   7  15      482.99      487.49     12.55 o 
  -3   7  15      401.61      445.10     11.26 o 
  -1   7  15       44.59       37.50      5.99 o 
   1   7  15      557.37      569.80     18.53 o 
   3   7  15     3117.67     2936.87     38.20 o 
   5   7  15     1433.97     1334.18     25.59 o 
   7   7  15      713.53      660.23     20.37 o 
   9   7  15       44.19       59.48      9.95 o 
  11   7  15       10.09       22.57      5.91 o 
  13   7  15       17.47       27.66      7.18 o 
  15   7  15       47.20       56.96      8.46 o 
 -18   8  15      215.70      152.67     29.08 o 
 -16   8  15       36.45       14.21      9.60 o 
 -14   8  15       70.92       41.47      8.55 o 
 -12   8  15      118.37      119.53      8.99 o 
 -10   8  15      651.27      644.51     15.65 o 
  -8   8  15      318.32      343.70     11.59 o 
  -6   8  15      878.68      865.93     16.41 o 
  -4   8  15      128.05      115.83      7.13 o 
  -2   8  15      659.44      586.00     16.22 o 
   0   8  15      350.19      386.17      9.95 o 
   2   8  15     2874.55     2760.81     36.68 o 
   4   8  15      195.61      202.94      9.54 o 
   6   8  15      140.77      116.91     10.39 o 
   8   8  15        2.00       -4.65      7.93 o 
  10   8  15        7.54       15.47      5.85 o 
  12   8  15      303.14      305.52     14.40 o 
  14   8  15      111.85       93.13      9.22 o 
 -17   9  15        4.76       42.59     17.38 o 
 -15   9  15       22.91       14.04     11.31 o 
 -13   9  15      146.58      157.26     12.73 o 
 -11   9  15      143.03      141.18     17.88 o 
  -9   9  15      456.79      453.33     18.27 o 
  -7   9  15     2556.13     2597.92     41.06 o 
  -5   9  15      145.24      167.31      9.98 o 
  -3   9  15      307.54      356.14     11.28 o 
  -1   9  15        7.90        7.20      5.99 o 
   1   9  15      703.75      689.67     18.45 o 
   3   9  15        0.00       -1.39      5.26 o 
   5   9  15       79.78       88.75      6.90 o 
   7   9  15        8.60        3.48      5.85 o 
   9   9  15      107.19      105.61      9.98 o 
  11   9  15      445.69      465.52     13.75 o 
  13   9  15      179.42      213.14     10.72 o 
 -16  10  15       51.11       36.35     25.44 o 
 -14  10  15       54.59       45.10     11.41 o 
 -12  10  15       16.57       -3.88      9.99 o 
 -10  10  15       37.82       28.62      9.99 o 
  -8  10  15     1202.71     1221.18     27.34 o 
  -6  10  15       11.50       14.80     10.20 o 
  -4  10  15       57.25       69.40      9.65 o 
  -2  10  15     1302.24     1225.56     21.11 o 
   0  10  15      305.73      308.22     10.70 o 
   2  10  15      214.92      261.38      9.41 o 
   4  10  15        7.29        4.96      6.27 o 
   6  10  15       63.18       65.28      7.00 o 
   8  10  15       11.79       -2.12      6.66 o 
  10  10  15        0.43        4.89      7.18 o 
  12  10  15       79.97       82.56      9.15 o 
 -13  11  15       11.96        0.40     10.31 o 
 -11  11  15      116.05      113.06     12.51 o 
  -9  11  15     1158.39     1194.52     27.85 o 
  -7  11  15        7.09       10.13     10.32 o 
  -5  11  15      180.71      166.67     10.37 o 
  -3  11  15        9.07        6.85      6.73 o 
  -1  11  15        9.77       27.47      7.07 o 
   1  11  15       45.05       40.81      8.46 o 
   3  11  15      416.12      441.95     12.49 o 
   5  11  15      197.07      231.43     10.71 o 
   7  11  15       26.75       30.37      7.86 o 
   9  11  15      116.92      102.29      8.96 o 
  11  11  15      603.68      784.06     19.33 o 
 -12  12  15        6.27       -3.63     10.07 o 
 -10  12  15      275.38      267.84     14.98 o 
  -8  12  15      222.15      206.84     15.22 o 
  -6  12  15      251.80      250.54     13.73 o 
  -4  12  15        4.77        0.29      8.24 o 
  -2  12  15      899.81      936.39     19.05 o 
   0  12  15       27.41       25.06      7.07 o 
   2  12  15      220.10      205.89      9.72 o 
   4  12  15       46.85       56.57      7.65 o 
   6  12  15      173.98      155.69     10.14 o 
   8  12  15        0.17        0.27      7.90 o 
  10  12  15      588.74      660.84     19.44 o 
 -11  13  15       10.90       21.27     10.48 o 
  -9  13  15      301.87      306.88     15.72 o 
  -7  13  15        6.88        7.44     11.13 o 
  -5  13  15       11.11        1.40      8.30 o 
  -3  13  15        1.89       -5.74      6.65 o 
  -1  13  15       20.58        5.58      7.03 o 
   1  13  15       68.41       94.49      8.66 o 
   3  13  15      167.76      163.54      9.38 o 
   5  13  15       49.66       33.19      8.35 o 
   7  13  15       34.48       27.61      8.75 o 
  -8  14  15      505.28      551.97     28.10 o 
  -6  14  15       31.84       54.08     11.27 o 
  -4  14  15        0.59       -7.67      7.67 o 
  -2  14  15      167.20      179.91     10.64 o 
   0  14  15       89.60       88.49      8.85 o 
   2  14  15        2.98       -7.32      7.61 o 
   4  14  15        0.21       -7.47      7.47 o 
  -3  15  15       14.40       50.89     25.44 o 
  -1  15  15       21.98       35.88     11.70 o 
 -20   0  16       50.82       10.90     25.44 o 
 -18   0  16      121.99      192.63     17.66 o 
 -16   0  16      865.82      854.10     28.99 o 
 -14   0  16     2378.69     2338.85     51.68 o 
 -12   0  16        3.08        7.53     10.67 o 
 -10   0  16       85.54       88.28     11.71 o 
  -8   0  16        5.50       22.72     13.12 o 
  -6   0  16       40.20       51.73      9.09 o 
  -4   0  16      933.81      899.94     21.66 o 
  -2   0  16      248.19      222.21     10.86 o 
   0   0  16     1543.20     1390.63     27.59 o 
   2   0  16        1.49        4.02      6.21 o 
   4   0  16     1527.54     1711.05     32.65 o 
   6   0  16     7569.71     7187.57    167.60 o 
   8   0  16        1.60       10.35      7.10 o 
  10   0  16      382.22      388.76     17.18 o 
  12   0  16        6.17       20.45     16.60 o 
  14   0  16      103.61      146.19     13.62 o 
  16   0  16       17.79        5.37     14.16 o 
 -19   1  16      120.16      105.56     11.52 o 
 -17   1  16       62.78       63.97      9.57 o 
 -15   1  16     1256.76     1198.96     24.27 o 
 -13   1  16     1510.68     1409.38     25.51 o 
 -11   1  16      180.39      155.05      9.57 o 
  -9   1  16      287.36      343.14     11.38 o 
  -7   1  16      542.63      551.79     13.57 o 
  -5   1  16       71.08       85.54      6.39 o 
  -3   1  16       14.10       16.88      5.45 o 
  -1   1  16      169.03      182.95      6.96 o 
   1   1  16      375.75      369.43      8.03 o 
   3   1  16      847.49      865.52     13.35 o 
   5   1  16     3526.32     3414.65     42.61 o 
   7   1  16      419.83      379.48     12.21 o 
   9   1  16        2.04        3.87      7.86 o 
  11   1  16       72.14       99.53      8.33 o 
  13   1  16      889.50     1027.19     21.64 o 
  15   1  16       41.13       34.00      8.59 o 
 -18   2  16       27.91       32.41      9.22 o 
 -16   2  16      642.01      652.39     18.10 o 
 -14   2  16     1614.10     1524.15     27.25 o 
 -12   2  16      898.81      783.54     19.23 o 
 -10   2  16      381.00      338.08     11.57 o 
  -8   2  16       23.31       10.00      6.43 o 
  -6   2  16      743.49      722.08     14.80 o 
  -4   2  16       66.08       94.57      6.65 o 
  -2   2  16      100.66      126.69      6.79 o 
   0   2  16        6.54       25.04      4.33 o 
   2   2  16      401.50      369.84      8.24 o 
   4   2  16     2865.12     2694.01     38.19 o 
   6   2  16      415.98      408.22     14.69 o 
   8   2  16       14.34        2.80     11.02 o 
  10   2  16        0.07        3.13      6.01 o 
  12   2  16     1002.60      980.45     19.33 o 
  14   2  16       60.37       68.15      8.14 o 
  16   2  16      127.59      117.98      9.58 o 
 -19   3  16       36.03       35.20     10.29 o 
 -17   3  16        0.00       -7.68      8.86 o 
 -15   3  16      681.21      749.63     18.69 o 
 -13   3  16     3406.46     3358.98     47.92 o 
 -11   3  16      136.24      126.60      9.84 o 
  -9   3  16        5.91        1.72      6.32 o 
  -7   3  16       74.91       78.95      6.65 o 
  -5   3  16       66.81       72.67      6.52 o 
  -3   3  16      101.40      101.00      6.56 o 
  -1   3  16      143.24      154.26      9.49 o 
   1   3  16       45.98       39.47      4.16 o 
   3   3  16     1271.00     1152.44     21.98 o 
   5   3  16        6.16        7.46      6.96 o 
   7   3  16      741.18      691.42     19.60 o 
   9   3  16       22.64       20.22      7.45 o 
  11   3  16       14.75       15.03      5.36 o 
  13   3  16       91.44       74.95      6.91 o 
  15   3  16       58.62       78.68      7.89 o 
 -18   4  16       26.35       17.48      9.60 o 
 -16   4  16       20.64       20.90      8.99 o 
 -14   4  16       44.03       55.73      8.67 o 
 -12   4  16     1472.59     1446.66     28.21 o 
 -10   4  16        0.07       -6.34      6.34 o 
  -8   4  16      476.57      486.53     12.41 o 
  -6   4  16       87.86       81.28      7.62 o 
  -4   4  16      493.33      537.27     12.36 o 
  -2   4  16      737.91      731.72     14.18 o 
   0   4  16      258.98      216.34      7.16 o 
   2   4  16       38.13       30.11      6.75 o 
   4   4  16      988.82      923.52     20.18 o 
   6   4  16      186.96      169.96      9.91 o 
   8   4  16       26.31       15.70      7.65 o 
  10   4  16       20.65       23.95      7.83 o 
  12   4  16      569.76      607.69     13.64 o 
  14   4  16       54.34       54.02      7.90 o 
 -17   5  16      219.72      224.91     12.75 o 
 -15   5  16      647.83      699.37     18.19 o 
 -13   5  16      158.43      184.51     10.48 o 
 -11   5  16      165.60      146.16      9.29 o 
  -9   5  16      158.54      188.57      9.84 o 
  -7   5  16      286.59      276.27      9.59 o 
  -5   5  16       18.79       39.59      6.09 o 
  -3   5  16      978.78      970.69     16.79 o 
  -1   5  16      271.24      232.62      9.28 o 
   1   5  16      111.84      111.34      5.02 o 
   3   5  16       13.26       10.86      6.63 o 
   5   5  16      869.12      781.28     18.24 o 
   7   5  16       38.34       33.47      8.39 o 
   9   5  16      210.34      195.88     11.06 o 
  11   5  16       15.22       21.15      8.06 o 
  13   5  16      184.20      200.28      8.98 o 
  15   5  16      432.21      463.00     13.94 o 
 -18   6  16        5.12       -6.13      9.26 o 
 -16   6  16       10.02       -0.16      8.61 o 
 -14   6  16        1.28       -7.55      7.55 o 
 -12   6  16      362.12      353.90     12.17 o 
 -10   6  16      285.69      290.03     11.15 o 
  -8   6  16       38.71       25.44      6.18 o 
  -6   6  16        8.11       -2.68      5.49 o 
  -4   6  16      315.55      315.69     11.02 o 
  -2   6  16       68.14       71.64      6.20 o 
   0   6  16       65.45       52.01      5.68 o 
   2   6  16      888.66      879.55     19.48 o 
   4   6  16      274.43      255.11     11.08 o 
   6   6  16      625.63      588.01     17.21 o 
   8   6  16      242.52      254.05     29.40 o 
  10   6  16      101.75       97.31     10.64 o 
  12   6  16      121.54      134.87     15.67 o 
  14   6  16       63.03       66.32      8.74 o 
 -17   7  16       86.42      111.02     11.68 o 
 -15   7  16        1.31       -7.89      7.89 o 
 -13   7  16        0.92       -7.32      7.32 o 
 -11   7  16        1.11       -2.44      7.04 o 
  -9   7  16        1.58       -6.23      6.23 o 
  -7   7  16       15.00       10.84      8.42 o 
  -5   7  16        4.48       15.38      5.99 o 
  -3   7  16      554.05      558.63     13.02 o 
  -1   7  16       80.68       83.60     10.30 o 
   1   7  16       91.32       87.55      6.30 o 
   3   7  16      310.32      286.86     11.86 o 
   5   7  16      359.88      356.60     13.25 o 
   7   7  16        0.12       -1.75      8.39 o 
   9   7  16        2.01       -8.08      8.99 o 
  11   7  16       60.92       51.54     10.32 o 
  13   7  16       39.56       18.85      7.28 o 
 -16   8  16        2.17      -10.63     10.63 o 
 -14   8  16       32.22       37.20     11.23 o 
 -12   8  16      333.64      353.88     13.83 o 
 -10   8  16       87.96       97.46      8.94 o 
  -8   8  16       26.09       28.35      8.24 o 
  -6   8  16       11.83        8.45      5.81 o 
  -4   8  16       84.04       85.79      7.68 o 
  -2   8  16       35.15       37.43      6.94 o 
   0   8  16       85.32      110.80      7.24 o 
   2   8  16        0.02       -1.54      6.06 o 
   4   8  16      498.52      436.14     14.23 o 
   6   8  16     1011.80      972.61     23.65 o 
   8   8  16       87.71       96.37     11.24 o 
  10   8  16        2.14        4.17      8.99 o 
  12   8  16       63.20       87.84     10.48 o 
 -15   9  16      185.47      179.22     14.85 o 
 -13   9  16      195.14      191.93     14.22 o 
 -11   9  16        8.06        9.79      9.56 o 
  -9   9  16      364.48      341.02     15.21 o 
  -7   9  16       26.70       38.80      9.72 o 
  -5   9  16      124.98      148.73     10.01 o 
  -3   9  16      584.95      621.52     18.02 o 
  -1   9  16     1332.73     1280.43     22.87 o 
   1   9  16      207.68      201.36      9.04 o 
   3   9  16      657.94      683.35     17.28 o 
   5   9  16        0.64       -3.09      6.33 o 
   7   9  16        6.26       -9.79      9.79 o 
   9   9  16       56.37       68.93     11.66 o 
  11   9  16      203.06      245.32     11.81 o 
 -14  10  16       14.46       12.12     10.63 o 
 -12  10  16       17.33        7.13     10.75 o 
 -10  10  16      621.77      691.72     21.68 o 
  -8  10  16      602.15      573.14     18.91 o 
  -6  10  16     1166.63     1256.90     27.55 o 
  -4  10  16      199.32      213.39     12.37 o 
  -2  10  16      193.53      221.75     10.29 o 
   0  10  16     1131.66     1125.92     20.10 o 
   2  10  16        1.99        4.35      6.27 o 
   4  10  16      101.09       88.26      7.15 o 
   6  10  16       69.08       70.91      7.20 o 
   8  10  16       14.21       18.53      6.18 o 
  10  10  16      282.92      292.07     12.37 o 
 -13  11  16        0.40       -7.86     10.48 o 
 -11  11  16       95.39       80.22     13.15 o 
  -9  11  16     1229.04     1240.98     28.91 o 
  -7  11  16      153.51      168.36     12.37 o 
  -5  11  16       47.54       45.63      9.56 o 
  -3  11  16       90.08       76.51      8.87 o 
  -1  11  16      135.41      162.36     10.80 o 
   1  11  16     1256.42     1309.90     26.33 o 
   3  11  16       91.45      104.50      8.10 o 
   5  11  16      232.61      257.76     10.19 o 
   7  11  16       31.18       24.45      7.39 o 
   9  11  16      147.48      167.48     10.65 o 
 -10  12  16       76.87       90.97     15.19 o 
  -8  12  16        2.18       -9.72      9.72 o 
  -6  12  16       16.41        8.82     13.60 o 
  -4  12  16      174.75      219.74     11.23 o 
  -2  12  16      101.96       99.82      8.55 o 
   0  12  16      210.31      199.03     10.03 o 
   2  12  16      178.29      165.58      9.33 o 
   4  12  16      418.59      388.65     15.27 o 
   6  12  16        5.93       13.24      7.39 o 
   8  12  16       70.22       89.89      8.96 o 
  -9  13  16       52.42       71.18     12.76 o 
  -7  13  16        6.29        3.91     11.50 o 
  -5  13  16       79.85       75.32     11.41 o 
  -3  13  16      282.11      304.86     13.80 o 
  -1  13  16        1.94       -3.25      7.38 o 
   1  13  16        8.19       -7.38      7.38 o 
   3  13  16      404.85      434.93     13.82 o 
   5  13  16        2.35       -5.01      8.14 o 
  -4  14  16        3.82        4.35     10.13 o 
  -2  14  16       52.21       57.77      8.92 o 
   0  14  16        0.03       -0.61      9.02 o 
   2  14  16      129.82      138.13     32.71 o 
 -17   1  17      132.07      152.48     11.51 o 
 -15   1  17      174.75      164.66     11.33 o 
 -13   1  17        8.68       -2.63      7.98 o 
 -11   1  17      327.39      304.00     11.85 o 
  -9   1  17        0.46       -4.54      6.43 o 
  -7   1  17        3.17       -1.98      6.21 o 
  -5   1  17      382.71      414.94     11.97 o 
  -3   1  17       84.50       69.56      6.15 o 
  -1   1  17      218.76      197.01      7.12 o 
   1   1  17      380.80      342.04     11.66 o 
   3   1  17     2008.35     1921.57     25.48 o 
   5   1  17      198.78      250.14     10.98 o 
   7   1  17      200.13      196.92     12.66 o 
   9   1  17       14.03        5.45      5.73 o 
  11   1  17       60.19       38.84      8.40 o 
  13   1  17      249.18      314.55     11.90 o 
  15   1  17     1565.46     1816.16     33.73 o 
 -18   2  17      159.74      149.91     12.12 o 
 -16   2  17        0.01        5.93      8.67 o 
 -14   2  17      847.75      882.10     20.50 o 
 -12   2  17      620.49      583.74     16.32 o 
 -10   2  17       31.58       16.89      7.08 o 
  -8   2  17       89.97      108.70      8.13 o 
  -6   2  17      354.88      372.07     10.86 o 
  -4   2  17      121.83      117.00      8.11 o 
  -2   2  17        4.00       -0.36      5.42 o 
   0   2  17       37.20       31.25      5.25 o 
   2   2  17     1187.63     1218.86     18.37 o 
   4   2  17      146.85      121.21      8.63 o 
   6   2  17       26.65       17.57      8.06 o 
   8   2  17      220.12      241.94     12.83 o 
  10   2  17      260.58      249.38     13.69 o 
  12   2  17      107.58      115.93      7.90 o 
  14   2  17        4.55       13.18      7.33 o 
 -17   3  17       51.28       34.10      9.49 o 
 -15   3  17        0.88       14.30      8.73 o 
 -13   3  17      584.23      562.97     16.46 o 
 -11   3  17      207.76      169.08     10.03 o 
  -9   3  17      689.00      664.57     16.03 o 
  -7   3  17     1819.49     1737.40     26.03 o 
  -5   3  17       72.06       78.77      6.88 o 
  -3   3  17     1421.49     1347.67     21.15 o 
  -1   3  17       83.94       80.92      6.34 o 
   1   3  17      277.23      249.76      8.36 o 
   3   3  17      475.05      475.66     13.04 o 
   5   3  17      285.53      281.32     11.93 o 
   7   3  17      113.72      104.53     10.46 o 
   9   3  17       55.15       54.70      9.43 o 
  11   3  17      300.14      314.60     14.41 o 
  13   3  17       68.87       73.19      7.54 o 
 -18   4  17       29.68       17.47      9.71 o 
 -16   4  17      187.73      217.30     12.33 o 
 -14   4  17       37.35       50.26      9.34 o 
 -12   4  17      338.09      318.21     12.40 o 
 -10   4  17        1.21       -6.98      6.98 o 
  -8   4  17        3.94        1.52      5.89 o 
  -6   4  17      653.37      633.00     14.69 o 
  -4   4  17      436.24      496.85     12.36 o 
  -2   4  17     1796.72     1702.56     24.74 o 
   0   4  17      572.84      552.58     12.09 o 
   2   4  17      308.73      330.75     12.30 o 
   4   4  17      537.21      506.41     15.82 o 
   6   4  17        8.70       -3.63      6.69 o 
   8   4  17       20.91       23.99      9.67 o 
  10   4  17        0.86        8.18      8.31 o 
  12   4  17      137.63      164.90     16.26 o 
  14   4  17      301.53      353.42     13.40 o 
 -17   5  17      288.67      279.28     13.77 o 
 -15   5  17       34.14       45.52      9.34 o 
 -13   5  17      112.63      116.24      9.69 o 
 -11   5  17       21.50       11.27      8.07 o 
  -9   5  17      383.31      417.12     13.09 o 
  -7   5  17       26.02       16.92      6.27 o 
  -5   5  17      128.70      117.04      8.08 o 
  -3   5  17      400.73      458.88     11.67 o 
  -1   5  17      813.65      828.60     15.39 o 
   1   5  17       25.33       14.54      5.91 o 
   3   5  17      494.98      510.79     17.70 o 
   5   5  17       22.19       29.87      8.21 o 
   7   5  17      239.07      217.69     12.51 o 
   9   5  17        0.84        4.14      8.39 o 
  11   5  17      685.19      800.11     21.52 o 
  13   5  17      169.94      157.45     12.46 o 
 -16   6  17       10.41       -8.28      8.28 o 
 -14   6  17        0.23       -7.94      7.94 o 
 -12   6  17      105.78       91.40      9.29 o 
 -10   6  17       78.85       66.05      8.28 o 
  -8   6  17      118.14      122.39      8.82 o 
  -6   6  17       66.90       58.41      6.91 o 
  -4   6  17       17.83       16.12      6.10 o 
  -2   6  17      503.91      492.26     12.03 o 
   0   6  17      226.01      256.57      8.66 o 
   2   6  17       37.97       28.89      7.56 o 
   4   6  17      831.07      826.09     20.85 o 
   6   6  17        0.81       -7.62      7.62 o 
   8   6  17       35.29       28.40      9.59 o 
  10   6  17      195.69      216.49     16.52 o 
  12   6  17       74.09       87.79     11.66 o 
 -15   7  17       16.17       12.63      8.87 o 
 -13   7  17       34.39       30.44      8.89 o 
 -11   7  17      180.35      175.05     10.43 o 
  -9   7  17       16.33       -6.88      6.88 o 
  -7   7  17      304.00      336.76     10.88 o 
  -5   7  17      105.39      125.56      7.91 o 
  -3   7  17       14.99       16.08      6.09 o 
  -1   7  17      979.06      967.40     18.99 o 
   1   7  17       70.91       62.59      5.84 o 
   3   7  17      580.51      562.72     16.35 o 
   5   7  17       52.25       52.89      8.69 o 
   7   7  17      172.82      168.19     12.51 o 
   9   7  17        0.80       -6.88      8.68 o 
  11   7  17        6.19       18.06     10.32 o 
 -14   8  17       74.05       49.72     11.92 o 
 -12   8  17       97.42       88.04     12.31 o 
 -10   8  17       10.02       -8.78      8.78 o 
  -8   8  17        1.39        0.30      8.89 o 
  -6   8  17       33.19       15.43      6.98 o 
  -4   8  17       55.52       53.38      7.00 o 
  -2   8  17      578.09      557.77     13.22 o 
   0   8  17     1637.45     1544.75     23.83 o 
   2   8  17        0.76        2.54      5.37 o 
   4   8  17      189.43      214.81     11.72 o 
   6   8  17      618.71      640.63     19.46 o 
   8   8  17        0.02       -4.71      8.99 o 
  10   8  17      110.79      113.79     12.51 o 
 -13   9  17      123.71      111.36     13.19 o 
 -11   9  17      175.67      151.83     13.48 o 
  -9   9  17      123.00      117.91     11.78 o 
  -7   9  17       14.93       10.62     11.38 o 
  -5   9  17        7.63        8.59      8.66 o 
  -3   9  17      573.48      576.40     15.95 o 
  -1   9  17      600.86      568.30     14.73 o 
   1   9  17      212.48      217.37     10.42 o 
   3   9  17      986.19     1041.86     24.73 o 
   5   9  17        9.96       29.71      8.76 o 
   7   9  17       11.06       15.07     10.02 o 
   9   9  17        4.17        0.11     10.02 o 
 -12  10  17       42.55       51.68     11.69 o 
 -10  10  17      488.24      502.58     19.23 o 
  -8  10  17      158.14      174.72     13.48 o 
  -6  10  17        9.69       11.29      9.40 o 
  -4  10  17       10.78        8.96      7.81 o 
  -2  10  17      865.38      915.49     20.58 o 
   0  10  17       95.35       86.68      8.38 o 
   2  10  17       71.22       93.02      7.78 o 
   4  10  17       12.73       15.28      7.31 o 
   6  10  17      333.99      371.08     17.84 o 
   8  10  17       13.81       -4.80      9.84 o 
 -11  11  17        6.84        6.23     13.35 o 
  -9  11  17      190.56      213.11     14.49 o 
  -7  11  17      104.97      117.28     11.69 o 
  -5  11  17      330.94      328.65     14.90 o 
  -3  11  17        0.15        6.55      9.18 o 
  -1  11  17      942.69      985.32     20.12 o 
   1  11  17       82.16       90.43      8.02 o 
   3  11  17      184.95      230.80      9.81 o 
   5  11  17        7.59       -5.34      6.82 o 
   7  11  17       23.84       21.33      7.59 o 
  -8  12  17       20.34       -3.60     10.02 o 
  -6  12  17      286.82      311.24     15.57 o 
  -4  12  17       75.11       63.96     12.17 o 
  -2  12  17      326.07      317.20     12.71 o 
   0  12  17      430.83      488.26     14.15 o 
   2  12  17      117.91      116.69     12.01 o 
   4  12  17       64.55       58.84     11.74 o 
  -5  13  17       23.14       44.68     17.77 o 
  -3  13  17       27.29       43.54      9.37 o 
  -1  13  17      244.33      243.62     11.43 o 
   1  13  17       79.76       89.36      8.96 o 
 -16   0  18       15.50       27.63     13.54 o 
 -14   0  18      214.40      224.65     18.36 o 
 -12   0  18      191.42      216.56     16.36 o 
 -10   0  18       22.28       32.71     11.29 o 
  -8   0  18      183.17      203.05     17.84 o 
  -6   0  18       82.01       69.52     11.29 o 
  -4   0  18     1541.56     1565.82     32.27 o 
  -2   0  18      115.59      120.72      9.84 o 
   0   0  18      207.87      181.75     10.20 o 
   2   0  18     1651.95     1661.12     38.53 o 
   4   0  18     2887.92     3009.18     52.57 o 
   6   0  18       51.19       45.77     12.34 o 
   8   0  18       77.59       49.99      9.53 o 
  10   0  18      114.24      132.90     11.75 o 
  12   0  18      847.23      937.13     35.83 o 
  14   0  18     2522.45     2769.79    109.05 o 
 -17   1  18       23.22       31.01      9.82 o 
 -15   1  18       11.56        9.99      8.67 o 
 -13   1  18        6.47       -1.50      7.63 o 
 -11   1  18        0.59       -6.98      6.98 o 
  -9   1  18       84.44       80.50      8.28 o 
  -7   1  18      527.60      463.31     14.60 o 
  -5   1  18      325.57      294.95     10.08 o 
  -3   1  18       16.29        5.21      5.73 o 
  -1   1  18       45.86       43.69      5.96 o 
   1   1  18      285.50      298.52      9.84 o 
   3   1  18      433.29      449.07     10.47 o 
   5   1  18     1468.16     1435.19     41.99 o 
   7   1  18      439.26      438.59     16.06 o 
   9   1  18      135.73      149.15     10.90 o 
  11   1  18        0.61        1.43      6.17 o 
  13   1  18     1649.74     1879.53     33.40 o 
 -16   2  18       11.91        2.91      9.06 o 
 -14   2  18        4.00       11.01      8.22 o 
 -12   2  18       10.27       25.94      8.44 o 
 -10   2  18      184.13      194.58     10.35 o 
  -8   2  18       11.89       16.52      6.98 o 
  -6   2  18      131.39      113.00      7.87 o 
  -4   2  18       24.12       15.69      6.07 o 
  -2   2  18       63.19       58.20      6.99 o 
   0   2  18      218.44      232.34      7.75 o 
   2   2  18      332.82      371.73      9.45 o 
   4   2  18      468.07      420.67     13.51 o 
   6   2  18      162.80      136.01     19.78 o 
   8   2  18       30.01       30.73      8.93 o 
  10   2  18        1.44        1.70      9.14 o 
  12   2  18      108.92      116.37     14.17 o 
 -17   3  18       29.90        3.94      9.65 o 
 -15   3  18       16.98       26.31      9.06 o 
 -13   3  18       47.70       62.25      8.99 o 
 -11   3  18       50.17       57.80      8.38 o 
  -9   3  18       35.24       43.14      7.89 o 
  -7   3  18      131.35      120.36      8.01 o 
  -5   3  18      445.47      439.06     11.77 o 
  -3   3  18      457.21      545.45     15.70 o 
  -1   3  18      221.24      221.64      8.15 o 
   1   3  18        0.30       11.58      5.33 o 
   3   3  18       20.93       26.68      7.43 o 
   5   3  18      351.21      337.88     13.56 o 
   7   3  18      143.26      116.95     10.90 o 
   9   3  18       77.28       69.79     10.67 o 
  11   3  18       28.92       18.15     10.49 o 
  13   3  18      193.21      193.55     19.15 o 
 -16   4  18       49.62       42.32      9.60 o 
 -14   4  18       88.52       89.71      9.97 o 
 -12   4  18        9.84       -4.12      7.75 o 
 -10   4  18        0.28       -6.85      6.85 o 
  -8   4  18      271.02      263.71     10.31 o 
  -6   4  18       15.38       -1.90      6.07 o 
  -4   4  18      441.54      432.78     11.82 o 
  -2   4  18      567.49      563.52     13.05 o 
   0   4  18      256.76      267.27     11.07 o 
   2   4  18       59.40       52.54      8.04 o 
   4   4  18      182.19      180.72     12.22 o 
   6   4  18      235.32      234.15     12.95 o 
   8   4  18        0.23       -7.02      9.53 o 
  10   4  18       13.46       21.77      9.43 o 
  12   4  18       61.98       70.53     11.27 o 
 -15   5  18       14.49       13.12      9.34 o 
 -13   5  18       44.07       20.12      8.67 o 
 -11   5  18       21.42       21.07      7.98 o 
  -9   5  18       21.00       20.37      7.36 o 
  -7   5  18       75.25       65.25      7.53 o 
  -5   5  18       59.46       70.96     10.07 o 
  -3   5  18      308.09      301.63     10.03 o 
  -1   5  18       12.72       15.41      6.05 o 
   1   5  18        0.31       -4.00      7.19 o 
   3   5  18      114.52      102.69     10.86 o 
   5   5  18        4.08       -0.44      8.56 o 
   7   5  18      249.36      263.89     15.37 o 
   9   5  18      422.68      462.86     19.75 o 
  11   5  18      129.23      143.20     15.77 o 
 -14   6  18       42.49       27.61      9.06 o 
 -12   6  18      224.32      234.82     11.47 o 
 -10   6  18       96.42       95.62     10.65 o 
  -8   6  18      275.69      320.70     11.94 o 
  -6   6  18      334.83      358.37     13.94 o 
  -4   6  18       66.23       90.60      7.42 o 
  -2   6  18     2245.85     2233.63     31.26 o 
   0   6  18      128.10      102.42      7.70 o 
   2   6  18      233.43      239.17     14.16 o 
   4   6  18        3.69        5.38      8.06 o 
   6   6  18     1223.27     1198.04     54.38 o 
   8   6  18      331.17      338.53     15.80 o 
  10   6  18      670.39      623.70     21.22 o 
 -15   7  18      102.79       92.75     19.15 o 
 -13   7  18      165.85      154.96     11.77 o 
 -11   7  18        8.60       -4.77      7.75 o 
  -9   7  18      206.35      202.10     12.54 o 
  -7   7  18       62.22       66.58      8.12 o 
  -5   7  18       82.28       64.92      6.91 o 
  -3   7  18      395.59      418.45     11.87 o 
  -1   7  18       10.02        2.72      6.71 o 
   1   7  18      725.20      735.18     18.78 o 
   3   7  18        5.73        8.69      9.11 o 
   5   7  18      702.99      697.96     19.11 o 
   7   7  18      103.63      109.21     11.66 o 
   9   7  18      166.24      188.34     13.91 o 
  11   7  18      114.58      148.39     13.15 o 
 -14   8  18      177.25      119.95     29.08 o 
 -12   8  18       15.03        3.48     10.48 o 
 -10   8  18      111.28       99.64     11.49 o 
  -8   8  18     1776.24     1809.55     35.26 o 
  -6   8  18       40.23       37.23      9.32 o 
  -4   8  18      335.41      334.04     15.07 o 
  -2   8  18      265.00      291.24     12.69 o 
   0   8  18      378.85      369.53     15.34 o 
   2   8  18      154.55      149.16     11.78 o 
   4   8  18        2.13       -0.83      8.40 o 
   6   8  18       50.86       26.33     12.73 o 
   8   8  18       22.83       12.78     10.32 o 
  10   8  18       71.35       63.81     11.24 o 
 -11   9  18       11.30       23.14     12.81 o 
  -9   9  18      854.13      931.48     25.37 o 
  -7   9  18       81.82      108.58     11.65 o 
  -5   9  18       26.58       22.56      9.04 o 
  -3   9  18        0.18        0.72      7.44 o 
  -1   9  18       27.01       20.93      7.28 o 
   1   9  18       20.44        9.50      6.76 o 
   3   9  18      342.80      361.47     14.23 o 
   5   9  18        0.07       -8.90      8.90 o 
   7   9  18        9.83       -5.13     10.02 o 
 -10  10  18       43.81       45.48     11.58 o 
  -8  10  18       68.26       61.48     12.32 o 
  -6  10  18      146.65      133.45     11.69 o 
  -4  10  18       73.61       71.67      9.47 o 
  -2  10  18      182.12      207.38     10.92 o 
   0  10  18      133.35      143.33      9.36 o 
   2  10  18       14.11       26.34      6.84 o 
   4  10  18      172.63      135.78     11.52 o 
   6  10  18      210.15      187.41     14.92 o 
  -9  11  18       74.31       64.57     21.73 o 
  -7  11  18      172.25      178.38     13.56 o 
  -5  11  18      124.94      141.38     12.26 o 
  -3  11  18     1064.53     1101.00     24.05 o 
  -1  11  18        4.59        6.34      7.67 o 
   1  11  18        0.00        3.69      8.12 o 
   3  11  18      415.29      487.94     15.45 o 
   5  11  18        4.54       13.56     10.09 o 
  -4  12  18      145.11      159.54     12.72 o 
  -2  12  18      464.47      499.94     18.38 o 
   0  12  18       69.08       61.20     13.51 o 
   2  12  18        3.44        0.00     21.81 o 
 -15   1  19       67.17       54.74     10.10 o 
 -13   1  19        1.88        2.68      8.12 o 
 -11   1  19       59.30       36.15      8.55 o 
  -9   1  19       44.86       62.51      8.31 o 
  -7   1  19       23.77        4.65      7.14 o 
  -5   1  19        0.80        2.22      6.18 o 
  -3   1  19       99.26       97.36      7.42 o 
  -1   1  19        5.33       -0.58      5.52 o 
   1   1  19      768.66      822.27     15.75 o 
   3   1  19       50.14       20.31      5.56 o 
   5   1  19      787.56      778.65     21.23 o 
   7   1  19      259.04      255.52     18.89 o 
   9   1  19      111.61      135.46     11.06 o 
  11   1  19       53.52       61.63     11.02 o 
 -16   2  19      996.45     1103.11     39.87 o 
 -14   2  19       19.36       41.27      9.27 o 
 -12   2  19        0.60       -7.63      7.63 o 
 -10   2  19       13.47       14.94      7.98 o 
  -8   2  19       10.18       -0.59      7.14 o 
  -6   2  19      451.79      418.28     12.12 o 
  -4   2  19       66.27       63.38      7.24 o 
  -2   2  19      173.20      187.48      9.24 o 
   0   2  19       99.39       85.37      6.90 o 
   2   2  19      770.95      774.98     14.61 o 
   4   2  19      620.78      573.53     16.25 o 
   6   2  19       92.36      121.27     10.67 o 
   8   2  19      241.81      262.46     13.92 o 
  10   2  19       14.69       23.75      9.60 o 
  12   2  19        1.70        2.73     10.46 o 
 -15   3  19      451.17      435.05     15.67 o 
 -13   3  19        8.92        3.85      8.38 o 
 -11   3  19      121.10      138.81     10.48 o 
  -9   3  19       48.92       44.60      8.44 o 
  -7   3  19      547.89      536.45     14.07 o 
  -5   3  19       62.43       52.54      7.03 o 
  -3   3  19       21.68        5.01      5.99 o 
  -1   3  19        7.21        4.17      5.55 o 
   1   3  19      410.63      402.22     14.56 o 
   3   3  19      144.63      107.49      9.45 o 
   5   3  19      142.78      167.48     11.54 o 
   7   3  19      347.90      360.35     16.63 o 
   9   3  19       46.79       63.72     10.67 o 
  11   3  19      151.90      156.71     13.02 o 
 -14   4  19      920.09      955.43     28.79 o 
 -12   4  19        8.32       -3.34      8.33 o 
 -10   4  19       42.22       47.97      8.73 o 
  -8   4  19       17.59       15.15      7.67 o 
  -6   4  19      191.90      193.80      9.44 o 
  -4   4  19      298.65      309.46     11.40 o 
  -2   4  19      168.07      183.85      9.79 o 
   0   4  19      366.49      407.25     10.98 o 
   2   4  19      349.49      360.46     13.23 o 
   4   4  19        3.19       -3.32      9.20 o 
   6   4  19       36.85       28.42      9.87 o 
   8   4  19       74.75       66.31     11.55 o 
  10   4  19       29.47       40.17     10.90 o 
 -13   5  19      108.29       94.68     10.16 o 
 -11   5  19      166.06      183.67     11.03 o 
  -9   5  19      322.55      365.91     13.24 o 
  -7   5  19        0.18        4.24      6.79 o 
  -5   5  19      199.49      226.43      9.67 o 
  -3   5  19      315.25      295.94     10.09 o 
  -1   5  19      646.14      565.56     13.62 o 
   1   5  19      483.55      499.15     15.37 o 
   3   5  19       15.69       12.25      9.20 o 
   5   5  19        1.40       -8.60      8.60 o 
   7   5  19      824.00      869.86     43.43 o 
   9   5  19      167.83      181.35     17.84 o 
 -14   6  19        5.08       14.29     10.28 o 
 -12   6  19      134.15      143.41     16.13 o 
 -10   6  19       72.74       77.03      9.51 o 
  -8   6  19      322.12      323.75     12.40 o 
  -6   6  19       16.00       17.39      6.82 o 
  -4   6  19       92.15       92.52      7.96 o 
  -2   6  19      102.53      132.77      7.97 o 
   0   6  19       35.09       23.77      7.39 o 
   2   6  19       19.86       14.75     10.02 o 
   4   6  19      308.99      297.44     15.33 o 
   6   6  19      100.42      108.60     11.70 o 
   8   6  19       15.24        3.63     10.90 o 
  10   6  19        1.01        1.21     11.29 o 
 -13   7  19       49.73       45.97     12.51 o 
 -11   7  19       13.70       12.50     11.57 o 
  -9   7  19       11.54       -0.69      8.64 o 
  -7   7  19       51.61       52.88      8.96 o 
  -5   7  19       13.70       -4.76      6.49 o 
  -3   7  19       29.18       26.08      8.02 o 
  -1   7  19     1701.28     1725.57     28.21 o 
   1   7  19     1522.33     1555.57     35.38 o 
   3   7  19      336.29      360.10     22.92 o 
   5   7  19      199.75      206.74     13.91 o 
   7   7  19       41.22       57.52     12.72 o 
   9   7  19       48.79       54.22     11.10 o 
 -12   8  19        1.09      -21.81     21.81 o 
 -10   8  19      466.47      470.26     18.96 o 
  -8   8  19      162.90      155.70     12.55 o 
  -6   8  19        7.02       11.38      9.81 o 
  -4   8  19        2.70       10.88      8.69 o 
  -2   8  19      884.32      927.49     20.67 o 
   0   8  19      195.08      183.17      9.62 o 
   2   8  19      364.67      361.34     17.43 o 
   4   8  19       82.87       39.83     10.28 o 
   6   8  19      141.35      115.46     13.00 o 
  -9   9  19       41.05       51.62     11.78 o 
  -7   9  19      268.95      249.51     14.06 o 
  -5   9  19       10.85       15.21     10.42 o 
  -3   9  19      144.52      152.29     10.01 o 
  -1   9  19      270.66      274.48     12.18 o 
   1   9  19        6.13       -7.35      7.35 o 
   3   9  19       69.84       53.06     11.06 o 
   5   9  19        1.43       -5.05      9.11 o 
  -8  10  19        8.53      -11.36     11.36 o 
  -6  10  19       32.30       26.73      9.89 o 
  -4  10  19        0.34       -1.65      8.97 o 
  -2  10  19        1.09        1.13      8.35 o 
   0  10  19       78.45       78.31      9.06 o 
   2  10  19       18.00        4.92      7.27 o 
   4  10  19       13.06        8.61      9.64 o 
  -3  11  19        9.85        5.61      9.72 o 
  -1  11  19      732.73      766.12     20.30 o 
 -14   0  20       86.37       71.81     16.26 o 
 -12   0  20       12.89       -4.05     11.71 o 
 -10   0  20      306.35      304.28     17.66 o 
  -8   0  20       90.39      112.61     14.17 o 
  -6   0  20      131.08      111.66     12.90 o 
  -4   0  20      319.15      302.82     15.70 o 
  -2   0  20       61.81       45.02      9.43 o 
   0   0  20      769.31      801.77     25.96 o 
   2   0  20     4896.30     4834.57     80.30 o 
   4   0  20      292.32      281.51     14.74 o 
   6   0  20      228.26      243.51     13.70 o 
   8   0  20        0.02        3.42     12.90 o 
  10   0  20      742.88      842.87     36.74 o 
 -13   1  20       66.80       53.74      9.91 o 
 -11   1  20        1.30       11.56      8.62 o 
  -9   1  20       92.58      102.74      9.57 o 
  -7   1  20        4.70       -1.78      7.55 o 
  -5   1  20       24.11        3.30      6.98 o 
  -3   1  20      251.91      246.76      9.93 o 
  -1   1  20      152.83      114.01      8.00 o 
   1   1  20     2139.70     2215.74     30.14 o 
   3   1  20      628.97      615.09     13.09 o 
   5   1  20       51.98       49.44      8.42 o 
   7   1  20       39.36       34.27      9.60 o 
   9   1  20      531.36      565.98     25.71 o 
 -14   2  20       23.94       -2.47      9.06 o 
 -12   2  20      231.71      230.46     13.05 o 
 -10   2  20       81.54       72.81      9.42 o 
  -8   2  20       46.41       49.12      8.55 o 
  -6   2  20       55.87       52.03      8.44 o 
  -4   2  20        7.80        5.29      6.29 o 
  -2   2  20       19.17       22.02      6.73 o 
   0   2  20     1140.00     1064.11     18.72 o 
   2   2  20       84.22       92.73      8.63 o 
   4   2  20      301.30      299.63     12.42 o 
   6   2  20      279.78      263.13     14.74 o 
   8   2  20        3.32        1.92     11.54 o 
  10   2  20       53.40       59.88     16.26 o 
 -13   3  20      113.61       78.71     10.65 o 
 -11   3  20      134.49      139.93     10.56 o 
  -9   3  20       59.65       49.13      8.93 o 
  -7   3  20      184.59      180.53     10.10 o 
  -5   3  20      194.35      220.28      9.59 o 
  -3   3  20       20.33       13.71      6.67 o 
  -1   3  20      268.87      241.88      9.63 o 
   1   3  20      330.00      337.14     17.09 o 
   3   3  20      314.60      343.66     14.10 o 
   5   3  20      166.11      166.42     11.74 o 
   7   3  20       80.42       92.43     11.55 o 
   9   3  20       12.06       14.24     12.50 o 
 -12   4  20      148.72      176.83     11.46 o 
 -10   4  20      131.60      131.28     10.56 o 
  -8   4  20       13.29        9.88      7.75 o 
  -6   4  20      410.64      397.21     12.45 o 
  -4   4  20       69.72       62.46      7.46 o 
  -2   4  20       55.52       37.65      6.67 o 
   0   4  20      399.66      395.08     11.01 o 
   2   4  20       82.30       91.93     10.12 o 
   4   4  20      221.85      260.78     14.45 o 
   6   4  20        7.38       13.01     11.47 o 
   8   4  20       77.85       80.42     13.62 o 
 -13   5  20       64.70       56.22     19.15 o 
 -11   5  20       64.89       30.74      9.42 o 
  -9   5  20       29.34       32.64      8.49 o 
  -7   5  20      100.93      110.27      9.19 o 
  -5   5  20       43.62       52.76      7.20 o 
  -3   5  20        1.21       -6.43      6.43 o 
  -1   5  20       53.68       57.92      6.81 o 
   1   5  20      161.23      145.06     10.80 o 
   3   5  20       12.91        1.22      9.20 o 
   5   5  20       12.94       12.18     11.03 o 
   7   5  20        1.01       -1.82     11.76 o 
 -12   6  20        2.16      -29.08     29.08 o 
 -10   6  20        1.93        4.28      8.44 o 
  -8   6  20        0.98       -2.89      9.03 o 
  -6   6  20       10.47       15.16      7.67 o 
  -4   6  20       20.47       14.88      6.84 o 
  -2   6  20      192.42      194.73      9.16 o 
   0   6  20       71.77       79.49      8.28 o 
   2   6  20      753.23      770.44     23.83 o 
   4   6  20       40.53       48.67     14.68 o 
   6   6  20      342.40      348.32     20.78 o 
  -9   7  20       45.80       47.55     11.09 o 
  -7   7  20      157.12      185.49     13.29 o 
  -5   7  20       64.46       73.18      9.15 o 
  -3   7  20       31.95       17.33      7.80 o 
  -1   7  20      153.96      173.60      9.45 o 
   1   7  20       41.58       36.72     11.42 o 
   3   7  20       15.95        6.22     11.37 o 
   5   7  20       39.24       35.64     12.53 o 
  -8   8  20       55.60       62.58     11.49 o 
  -6   8  20        9.95       -2.01      9.89 o 
  -4   8  20        0.16       -0.47      9.18 o 
  -2   8  20        0.01       -7.51      7.51 o 
   0   8  20      476.58      508.24     14.47 o 
   2   8  20      871.92      864.63     26.90 o 
   4   8  20       18.75       11.93     11.66 o 
  -7   9  20      245.72      268.98     36.35 o 
  -5   9  20      502.94      531.39     23.19 o 
  -3   9  20      176.70      175.29     11.38 o 
  -1   9  20       45.92       48.15      8.57 o 
   1   9  20       71.42       64.35     12.88 o 
   3   9  20      174.70      156.30     32.71 o 
 -11   1  21       39.39       53.66      9.74 o 
  -9   1  21       65.64       71.13      9.57 o 
  -7   1  21        0.29       -7.43      7.43 o 
  -5   1  21      182.36      181.55     10.99 o 
  -3   1  21      110.60      119.69      8.40 o 
  -1   1  21      847.43      858.44     18.73 o 
   1   1  21      145.89      195.47      8.74 o 
   3   1  21       10.50        2.86      6.81 o 
   5   1  21       53.34       85.54     10.02 o 
   7   1  21       20.58        6.94      8.93 o 
 -12   2  21        0.99        4.99      9.38 o 
 -10   2  21      180.62      193.60     11.79 o 
  -8   2  21       36.18       28.62      8.13 o 
  -6   2  21       69.16       57.92      8.55 o 
  -4   2  21       16.36       27.30      7.24 o 
  -2   2  21      106.21       95.78      7.88 o 
   0   2  21      592.34      598.08     18.65 o 
   2   2  21        1.25        3.11      7.89 o 
   4   2  21      394.52      396.04     15.82 o 
   6   2  21      251.11      254.38     14.95 o 
 -11   3  21      390.44      367.27     15.10 o 
  -9   3  21      139.71      157.84     10.64 o 
  -7   3  21        3.19        7.61      8.13 o 
  -5   3  21       17.35        3.27      7.13 o 
  -3   3  21      210.28      202.29      9.78 o 
  -1   3  21       55.06       59.53      8.34 o 
   1   3  21      353.98      364.93     14.29 o 
   3   3  21        0.71       -7.79      8.75 o 
   5   3  21        9.25       -5.36      9.60 o 
   7   3  21        1.90        8.03     10.46 o 
 -10   4  21      235.54      196.02     11.79 o 
  -8   4  21       16.01        9.39      8.55 o 
  -6   4  21      437.51      446.98     13.23 o 
  -4   4  21      469.98      498.96     13.59 o 
  -2   4  21       43.08       37.17      6.99 o 
   0   4  21       14.92       13.56      6.04 o 
   2   4  21       90.79       98.53     10.85 o 
   4   4  21       71.90       63.91     11.70 o 
   6   4  21       30.58       29.35     12.24 o 
  -9   5  21       72.81       51.49      9.57 o 
  -7   5  21      320.48      359.01     13.57 o 
  -5   5  21        3.12       -2.82      6.97 o 
  -3   5  21       23.70       21.80      7.24 o 
  -1   5  21      359.99      381.87     11.41 o 
   1   5  21      151.20      142.88     12.21 o 
   3   5  21        9.94        3.18     10.64 o 
   5   5  21       12.67       13.05     10.67 o 
  -8   6  21       12.51       -2.15      8.38 o 
  -6   6  21        6.40       -6.51      7.67 o 
  -4   6  21      256.61      296.68     12.33 o 
  -2   6  21      151.65      159.25     10.00 o 
   0   6  21      951.15     1032.60     25.45 o 
   2   6  21       29.29       32.02     11.42 o 
   4   6  21      112.51       98.18     12.76 o 
  -7   7  21       89.04       98.71     11.49 o 
  -5   7  21       64.35       68.89     10.51 o 
  -3   7  21      187.71      197.08     11.30 o 
  -1   7  21       73.58       69.72     13.11 o 
   1   7  21       13.77       13.70     11.24 o 
   3   7  21      425.49      443.46     47.25 o 
  -4   8  21      136.13      145.40     32.71 o 
  -2   8  21        5.25        9.64     15.30 o 
  -8   0  22      120.31       79.85     14.01 o 
  -6   0  22       73.63       71.10     13.17 o 
  -4   0  22      259.82      264.62     16.34 o 
  -2   0  22      241.94      224.54     15.96 o 
   0   0  22      776.22      821.66     23.40 o 
   2   0  22      204.23      177.50     12.22 o 
   4   0  22       86.61       57.42     10.49 o 
  -9   1  22       14.17       15.06      9.13 o 
  -7   1  22       50.82       24.87      8.55 o 
  -5   1  22       94.97       86.97      9.62 o 
  -3   1  22       19.88       19.79      7.57 o 
  -1   1  22        7.96        4.86      7.23 o 
   1   1  22     1252.73     1273.14     24.78 o 
   3   1  22        1.88       -8.04      8.04 o 
  -8   2  22      102.83       99.78     12.69 o 
  -6   2  22       79.78       64.53     10.13 o 
  -4   2  22       58.78       79.04      8.58 o 
  -2   2  22        2.71       -2.72      7.31 o 
   0   2  22       65.92       74.80      8.67 o 
   2   2  22      571.77      595.66     17.87 o 
   4   2  22       63.97       63.98     10.73 o 
  -7   3  22       70.51       68.18      9.71 o 
  -5   3  22      100.75       98.63      8.91 o 
  -3   3  22       10.37        5.73      7.24 o 
  -1   3  22        1.28        5.75      6.72 o 
   1   3  22        8.82        9.63      8.88 o 
   3   3  22      131.60      116.64     12.63 o 
  -6   4  22       14.55       15.58      8.28 o 
  -4   4  22      436.39      444.07     13.37 o 
  -2   4  22       41.42       43.91      7.80 o 
   0   4  22      135.93      145.29     11.57 o 
   2   4  22       48.02       41.37     10.51 o 
  -5   5  22      242.76      258.68     11.99 o 
  -3   5  22        0.67       -1.41      6.90 o 
  -1   5  22       65.19       70.65      7.37 o 
   1   5  22        0.04        6.55     12.01 o 
                                                 
